# Supplementary material for: Hexaaqua­cobalt(II) 3,3′-dicarb­oxy­biphenyl-4,4′-dicarboxyl­ate
Source: Acta Crystallogr Sect E Struct Rep Online. 2010 Jul 24;66(Pt 8):m1007. doi: 10.1107/S1600536810028771 (PMC3007239; doi:10.1107/S1600536810028771)
Supplement: Supplementary file 1 [file e-66-m1007-sup1.cif]

##############################################################################
###                                                                        ###
###        Electronic paper (Acta Crystallographica Section E)             ###
###                                                                        ###
##############################################################################
#                                                                            #
# This CIF contains the data in a paper accepted for publication in Acta     #
# Crystallographica Section E. It conforms to the requirements of Notes      #
# for Authors for Section E, and has been peer reviewed under the auspices   #
# of the IUCr Commission on Journals.                                        #
#                                                                            #
# Full details of the Crystallographic Information File format               #
# are given in the paper "The Crystallographic Information File (CIF):       #
# a New Standard Archive File for Crystallography" by S. R. Hall, F. H.      #
# Allen and I. D. Brown [Acta Cryst. (1991), A47, 655-685].                  #
#                                                                            #
# The current version of the core CIF dictionary is obtainable from          #
# ftp://ftp.iucr.org/pub/cif_core.dic. The current version number is 2.4.    #
#                                                                            #
# Software is freely available for graphical display of the structure(s) in  #
# this CIF.  For information consult the CIF home page http://www.iucr.org/  #
# cif/home.html                                                              #
#                                                                            #
# This file may be used for bona fide research purposes within the           #
# scientific community so long as proper attribution is given to the journal # 
# article from which it was obtained.                                        #
#                                                                            #
##############################################################################
                                             
data_I
_audit_creation_method     SHELXL-97
_chemical_name_systematic
;
Hexaaquacobalt(II) 3,3'-dicarboxybiphenyl-4,4'-dicarboxylate
;
_chemical_name_common     ?
_chemical_formula_moiety     'Co H12 O6 2+, C16 H8 O8 2-'
_chemical_formula_sum     'C16 H20 Co O14'
_chemical_formula_iupac     '[Co (H2 O)6] (C16 H8 O8)'
_chemical_formula_weight     495.25
_chemical_melting_point     ?
_symmetry_cell_setting     triclinic
_symmetry_space_group_name_H-M     'P -1'
_space_group_name_Hall     '-P 1'
loop_
    _symmetry_equiv_pos_as_xyz
    'x, y, z'
    '-x, -y, -z'
_cell_length_a     6.5197(14)
_cell_length_b     7.9514(17)
_cell_length_c     9.664(2)
_cell_angle_alpha     76.339(2)
_cell_angle_beta     87.656(2)
_cell_angle_gamma     86.221(2)
_cell_volume     485.57(18)
_cell_formula_units_Z     1
_cell_measurement_reflns_used     774
_cell_measurement_theta_min     2.17
_cell_measurement_theta_max     25.0
_cell_measurement_temperature     293(2)
_exptl_crystal_description     block
_exptl_crystal_colour     pink
_exptl_crystal_size_max     0.23
_exptl_crystal_size_mid     0.19
_exptl_crystal_size_min     0.12
_exptl_crystal_density_diffrn     1.694
_exptl_crystal_density_meas     ?
_exptl_crystal_density_method     'not measured'
_exptl_crystal_F_000     255
_exptl_absorpt_coefficient_mu     0.960
_exptl_absorpt_correction_type     multi-scan
_exptl_absorpt_process_details     '(SADABS; Bruker, 2001)'
_exptl_absorpt_correction_T_min     0.804
_exptl_absorpt_correction_T_max     0.895
_exptl_special_details
;
;
_diffrn_ambient_temperature     293(2)
_diffrn_radiation_type     MoK\a
_diffrn_radiation_wavelength     0.71073
_diffrn_radiation_source     'fine-focus sealed tube'
_diffrn_radiation_monochromator     graphite
_diffrn_measurement_device_type     'Bruker APEXII CCD area-detector'
_diffrn_measurement_method     '\f and \w scans'
_diffrn_detector_area_resol_mean     ?
_diffrn_reflns_number     2871
_diffrn_reflns_av_R_equivalents     0.0284
_diffrn_reflns_av_sigmaI/netI     0.0488
_diffrn_reflns_theta_min     2.17
_diffrn_reflns_theta_max     25.00
_diffrn_reflns_theta_full     25.00
_diffrn_measured_fraction_theta_max     0.927
_diffrn_measured_fraction_theta_full     0.947
_diffrn_reflns_limit_h_min     -7
_diffrn_reflns_limit_h_max     7
_diffrn_reflns_limit_k_min     -9
_diffrn_reflns_limit_k_max     9
_diffrn_reflns_limit_l_min     -11
_diffrn_reflns_limit_l_max     10
_refine_special_details
;
Refinement of <i>F</i>^2^ against ALL reflections. The weighted <i>R</i>-factor
<i>wR</i> and goodness of fit <i>S</i> are based on <i>F</i>^2^, conventional
<i>R</i>-factors <i>R</i> are based on <i>F</i>, with <i>F</i> set to zero for
negative <i>F</i>^2^. The threshold expression of <i>F</i>^2^ >
\s(<i>F</i>^2^) is used only for calculating <i>R</i>-factors(gt) <i>etc</i>.
and is not relevant to the choice of reflections for refinement.
<i>R</i>-factors based on <i>F</i>^2^ are statistically about twice as large
as those based on <i>F</i>, and <i>R</i>- factors based on ALL data will be
even larger.
;
_reflns_number_total     1590
_reflns_number_gt     1305
_reflns_threshold_expression     I>2sigma(I)
_refine_ls_structure_factor_coef     Fsqd
_refine_ls_matrix_type     full
_refine_ls_R_factor_all     0.0614
_refine_ls_R_factor_gt     0.0481
_refine_ls_wR_factor_gt     0.1377
_refine_ls_wR_factor_ref     0.1690
_refine_ls_goodness_of_fit_ref     0.999
_refine_ls_restrained_S_all     0.999
_refine_ls_number_reflns     1590
_refine_ls_number_parameters     146
_refine_ls_number_restraints     1
_refine_ls_hydrogen_treatment     mixed
_refine_ls_weighting_scheme     calc
_refine_ls_weighting_details
         'calc w=1/[\s^2^(Fo^2^)+(0.1263P)^2^+0.0000P] where P=(Fo^2^+2Fc^2^)/3'
_atom_sites_solution_hydrogens     geom
_atom_sites_solution_primary     direct
_atom_sites_solution_secondary     difmap
_refine_ls_shift/su_max     0.000
_refine_ls_shift/su_mean     0.000
_refine_diff_density_max     0.473
_refine_diff_density_min     -0.434
_refine_ls_extinction_method     none
_refine_ls_extinction_coef     ?
loop_
    _atom_type_symbol
    _atom_type_description
    _atom_type_scat_dispersion_real
    _atom_type_scat_dispersion_imag
    _atom_type_scat_source
    'C' 'C' 0.0033 0.0016
                         'International Tables Vol C Tables 4.2.6.8 and 6.1.1.4'
    'H' 'H' 0.0000 0.0000
                         'International Tables Vol C Tables 4.2.6.8 and 6.1.1.4'
    'O' 'O' 0.0106 0.0060
                         'International Tables Vol C Tables 4.2.6.8 and 6.1.1.4'
    'Co' 'Co' 0.3494 0.9721
                         'International Tables Vol C Tables 4.2.6.8 and 6.1.1.4'
_computing_data_collection     'APEX2 (Bruker, 2007)'
_computing_cell_refinement     'SAINT (Bruker, 2007)'
_computing_data_reduction     'SAINT (Bruker, 2007)'
_computing_structure_solution     'SHELXTL (Sheldrick, 2008)'
_computing_structure_refinement     'SHELXTL (Sheldrick, 2008)'
_computing_molecular_graphics     'SHELXTL (Sheldrick, 2008)'
_computing_publication_material     'SHELXTL (Sheldrick, 2008)'
loop_
    _atom_site_type_symbol
    _atom_site_label
    _atom_site_fract_x
    _atom_site_fract_y
    _atom_site_fract_z
    _atom_site_U_iso_or_equiv
    _atom_site_adp_type
    _atom_site_calc_flag
    _atom_site_refinement_flags
    _atom_site_occupancy
    _atom_site_disorder_assembly
    _atom_site_disorder_group
    Co Co1 1.0000 0.0000 0.5000 0.0281(3) Uani d S 1 . .
    O O1 0.5091(5) 0.1808(4) 1.2457(3) 0.0408(8) Uani d . 1 . .
    O O2 0.3077(5) 0.1278(4) 1.0880(4) 0.0396(8) Uani d D 1 . .
    O O3 0.4682(5) 0.2634(5) 0.6417(4) 0.0494(10) Uani d . 1 . .
    O O4 0.2791(5) 0.1755(4) 0.8356(3) 0.0417(8) Uani d . 1 . .
    O O5 1.0135(5) -0.0174(5) 0.2911(3) 0.0434(9) Uani d . 1 . .
    H H5B 0.9751 -0.1302 0.2858 0.065 Uiso d R 1 . .
    H H5C 1.1512 -0.0002 0.2537 0.065 Uiso d R 1 . .
    O O6 1.2248(5) 0.1707(5) 0.4594(4) 0.0444(9) Uani d . 1 . .
    H H6A 1.3079 0.1541 0.5419 0.067 Uiso d R 1 . .
    H H6C 1.3089 0.1508 0.3803 0.067 Uiso d R 1 . .
    O O7 0.7843(5) 0.2081(4) 0.4461(4) 0.0441(9) Uani d . 1 . .
    H H7A 0.6763 0.1760 0.3946 0.066 Uiso d R 1 . .
    H H7C 0.7277 0.2372 0.5314 0.066 Uiso d R 1 . .
    C C1 0.6112(6) 0.2899(5) 1.0027(4) 0.0255(9) Uani d . 1 . .
    C C2 0.7719(6) 0.3637(5) 1.0551(5) 0.0257(9) Uani d . 1 . .
    H H2B 0.7823 0.3463 1.1532 0.031 Uiso calc R 1 . .
    C C3 0.9157(6) 0.4613(5) 0.9679(5) 0.0267(9) Uani d . 1 . .
    C C4 0.8945(7) 0.4888(6) 0.8216(5) 0.0336(10) Uani d . 1 . .
    H H4B 0.9850 0.5580 0.7599 0.040 Uiso calc R 1 . .
    C C5 0.7413(7) 0.4147(6) 0.7674(5) 0.0358(11) Uani d . 1 . .
    H H5A 0.7335 0.4324 0.6691 0.043 Uiso calc R 1 . .
    C C6 0.5974(6) 0.3144(5) 0.8535(5) 0.0279(9) Uani d . 1 . .
    C C7 0.4682(6) 0.1923(5) 1.1202(5) 0.0288(10) Uani d . 1 . .
    C C8 0.4405(7) 0.2462(6) 0.7705(5) 0.0311(10) Uani d . 1 . .
    H H2 0.293(12) 0.152(9) 0.999(2) 0.10(3) Uiso d D 1 . .
loop_
    _atom_site_aniso_label
    _atom_site_aniso_U_11
    _atom_site_aniso_U_22
    _atom_site_aniso_U_33
    _atom_site_aniso_U_12
    _atom_site_aniso_U_13
    _atom_site_aniso_U_23
    Co1 0.0215(5) 0.0511(6) 0.0143(5) -0.0164(3) 0.0002(3) -0.0092(4)
    O1 0.0359(17) 0.070(2) 0.0193(19) -0.0237(16) 0.0020(14) -0.0103(15)
    O2 0.0344(17) 0.062(2) 0.025(2) -0.0271(15) 0.0024(15) -0.0103(16)
    O3 0.046(2) 0.087(3) 0.024(2) -0.0326(19) 0.0002(16) -0.0224(17)
    O4 0.0316(17) 0.066(2) 0.032(2) -0.0238(15) 0.0005(14) -0.0133(16)
    O5 0.0368(18) 0.077(2) 0.0222(18) -0.0290(16) 0.0048(14) -0.0167(16)
    O6 0.0373(18) 0.074(2) 0.028(2) -0.0310(16) 0.0045(15) -0.0191(16)
    O7 0.0361(18) 0.070(2) 0.0301(19) -0.0101(16) -0.0049(15) -0.0162(16)
    C1 0.025(2) 0.032(2) 0.022(2) -0.0069(16) 0.0007(17) -0.0092(17)
    C2 0.026(2) 0.034(2) 0.018(2) -0.0103(17) -0.0028(17) -0.0074(17)
    C3 0.024(2) 0.033(2) 0.024(2) -0.0054(17) -0.0038(18) -0.0064(17)
    C4 0.038(2) 0.045(2) 0.022(2) -0.023(2) -0.0027(19) -0.0090(19)
    C5 0.042(3) 0.045(3) 0.024(3) -0.019(2) -0.002(2) -0.0117(19)
    C6 0.024(2) 0.034(2) 0.029(3) -0.0078(17) -0.0020(18) -0.0103(18)
    C7 0.028(2) 0.037(2) 0.026(3) -0.0109(18) 0.0014(19) -0.0126(18)
    C8 0.029(2) 0.040(2) 0.029(3) -0.0118(19) -0.0047(19) -0.0137(19)
_geom_special_details
;
All e.s.d.'s (except the e.s.d. in the dihedral angle between two l.s. planes)
are estimated using the full covariance matrix. The cell e.s.d.'s are taken
into account individually in the estimation of e.s.d.'s in distances, angles
and torsion angles; correlations between e.s.d.'s in cell parameters are only
used when they are defined by crystal symmetry. An approximate (isotropic)
treatment of cell e.s.d.'s is used for estimating e.s.d.'s involving l.s.
planes.
;
loop_
    _geom_bond_atom_site_label_1
    _geom_bond_atom_site_label_2
    _geom_bond_site_symmetry_2
    _geom_bond_distance
    _geom_bond_publ_flag
    Co1 O5 . 2.054(3) y
    Co1 O5 2_756 2.054(3) ?
    Co1 O6 . 2.027(3) y
    Co1 O6 2_756 2.027(3) ?
    Co1 O7 . 2.082(3) y
    Co1 O7 2_756 2.082(3) ?
    O1 C7 . 1.233(5) ?
    O2 C7 . 1.276(5) ?
    O2 H2 . 0.85(2) ?
    O3 C8 . 1.226(6) ?
    O4 C8 . 1.295(5) ?
    O5 H5B . 0.9600 ?
    O5 H5C . 0.9601 ?
    O6 H6A . 0.9600 ?
    O6 H6C . 0.9600 ?
    O7 H7A . 0.9600 ?
    O7 H7C . 0.9600 ?
    C1 C2 . 1.401(6) ?
    C1 C6 . 1.415(6) ?
    C1 C7 . 1.534(6) ?
    C2 C3 . 1.383(6) ?
    C2 H2B . 0.9300 ?
    C3 C4 . 1.390(6) ?
    C3 C3 2_767 1.516(8) ?
    C4 C5 . 1.374(6) ?
    C4 H4B . 0.9300 ?
    C5 C6 . 1.389(6) ?
    C5 H5A . 0.9300 ?
    C6 C8 . 1.526(6) ?
loop_
    _geom_angle_atom_site_label_1
    _geom_angle_atom_site_label_2
    _geom_angle_atom_site_label_3
    _geom_angle_site_symmetry_1
    _geom_angle_site_symmetry_3
    _geom_angle
    _geom_angle_publ_flag
    O6 Co1 O6 . 2_756 180.0 ?
    O6 Co1 O5 . . 90.40(13) ?
    O6 Co1 O5 2_756 . 89.60(13) ?
    O6 Co1 O5 . 2_756 89.60(13) ?
    O6 Co1 O5 2_756 2_756 90.40(13) ?
    O5 Co1 O5 . 2_756 180.0 ?
    O6 Co1 O7 . . 88.72(14) ?
    O6 Co1 O7 2_756 . 91.28(14) ?
    O5 Co1 O7 . . 89.16(14) ?
    O5 Co1 O7 2_756 . 90.84(14) ?
    O6 Co1 O7 . 2_756 91.28(14) ?
    O6 Co1 O7 2_756 2_756 88.72(14) ?
    O5 Co1 O7 . 2_756 90.83(14) ?
    O5 Co1 O7 2_756 2_756 89.17(14) ?
    O7 Co1 O7 . 2_756 180.0000(10)
                                 ?
    C7 O2 H2 . . 111(5) ?
    Co1 O5 H5B . . 109.3 ?
    Co1 O5 H5C . . 109.4 ?
    H5B O5 H5C . . 109.5 ?
    Co1 O6 H6A . . 109.3 ?
    Co1 O6 H6C . . 109.1 ?
    H6A O6 H6C . . 109.5 ?
    Co1 O7 H7A . . 109.1 ?
    Co1 O7 H7C . . 109.5 ?
    H7A O7 H7C . . 109.5 ?
    C2 C1 C6 . . 118.3(4) ?
    C2 C1 C7 . . 113.4(4) ?
    C6 C1 C7 . . 128.3(4) ?
    C3 C2 C1 . . 123.2(4) ?
    C3 C2 H2B . . 118.4 ?
    C1 C2 H2B . . 118.4 ?
    C2 C3 C4 . . 117.5(4) ?
    C2 C3 C3 . 2_767 120.3(5) ?
    C4 C3 C3 . 2_767 122.2(5) ?
    C5 C4 C3 . . 120.6(4) ?
    C5 C4 H4B . . 119.7 ?
    C3 C4 H4B . . 119.7 ?
    C4 C5 C6 . . 122.6(4) ?
    C4 C5 H5A . . 118.7 ?
    C6 C5 H5A . . 118.7 ?
    C5 C6 C1 . . 117.8(4) ?
    C5 C6 C8 . . 113.7(4) ?
    C1 C6 C8 . . 128.5(4) ?
    O1 C7 O2 . . 120.9(4) ?
    O1 C7 C1 . . 118.8(4) ?
    O2 C7 C1 . . 120.3(4) ?
    O3 C8 O4 . . 121.2(4) ?
    O3 C8 C6 . . 118.9(4) ?
    O4 C8 C6 . . 119.9(4) ?
loop_
    _geom_torsion_atom_site_label_1
    _geom_torsion_atom_site_label_2
    _geom_torsion_atom_site_label_3
    _geom_torsion_atom_site_label_4
    _geom_torsion_site_symmetry_1
    _geom_torsion_site_symmetry_2
    _geom_torsion_site_symmetry_3
    _geom_torsion_site_symmetry_4
    _geom_torsion
    _geom_torsion_publ_flag
    C6 C1 C2 C3 . . . . 0.9(6) ?
    C7 C1 C2 C3 . . . . -178.3(4) ?
    C1 C2 C3 C4 . . . . 1.4(6) ?
    C1 C2 C3 C3 . . . 2_767 179.4(4) ?
    C2 C3 C4 C5 . . . . -2.8(7) ?
    C3 C3 C4 C5 2_767 . . . 179.2(5) ?
    C3 C4 C5 C6 . . . . 2.0(7) ?
    C4 C5 C6 C1 . . . . 0.3(7) ?
    C4 C5 C6 C8 . . . . 179.6(4) ?
    C2 C1 C6 C5 . . . . -1.8(6) ?
    C7 C1 C6 C5 . . . . 177.3(4) ?
    C2 C1 C6 C8 . . . . 179.1(4) ?
    C7 C1 C6 C8 . . . . -1.9(7) ?
    C2 C1 C7 O1 . . . . -2.9(6) ?
    C6 C1 C7 O1 . . . . 178.0(4) ?
    C2 C1 C7 O2 . . . . 175.6(4) ?
    C6 C1 C7 O2 . . . . -3.5(7) ?
    C5 C6 C8 O3 . . . . 9.6(6) ?
    C1 C6 C8 O3 . . . . -171.2(4) ?
    C5 C6 C8 O4 . . . . -168.7(4) ?
    C1 C6 C8 O4 . . . . 10.4(7) ?
loop_
    _geom_hbond_atom_site_label_D
    _geom_hbond_atom_site_label_H
    _geom_hbond_atom_site_label_A
    _geom_hbond_site_symmetry_A
    _geom_hbond_distance_DH
    _geom_hbond_distance_HA
    _geom_hbond_distance_DA
    _geom_hbond_angle_DHA
    O2 H2 O4 . 0.85(2) 1.55(2) 2.391(5) 173(8)
    O5 H5B O4 2_656 0.96 2.17 2.820(5) 124
    O5 H5C O2 1_654 0.96 1.97 2.789(4) 142
    O6 H6A O3 1_655 0.96 1.84 2.676(4) 144
    O6 H6C O1 1_654 0.96 1.79 2.708(4) 159
    O7 H7A O1 1_554 0.96 1.83 2.749(5) 159
    O7 H7C O3 . 0.96 1.99 2.822(5) 144
data_global
_journal_date_recd_electronic     2010-06-24
_journal_date_accepted     2010-07-19
_journal_name_full     'Acta Crystallographica, Section E'
_journal_year     2010
_journal_volume     66
_journal_issue      8
_journal_page_first     m1007
_journal_page_last     m1007
_journal_paper_category     QM
_journal_coeditor_code     XU2789
_publ_contact_author_name     'Yu-hua Zhang'
_publ_contact_author_address
;
School of Chemical Engineering and Technology,
China University of Mining and Technology,
Xuzhou, Jiangsu 221008, People's Republic of China
;
_publ_contact_author_email     amudulin@gmail.com
_publ_contact_author_fax     '86-871-5035640'
_publ_contact_author_phone     '86-871-5035640'
_publ_section_title
;
Hexaaquacobalt(II) 3,3'-dicarboxybiphenyl-4,4'-dicarboxylate
;
loop_
    _publ_author_name
    _publ_author_address
    'Zhang, Yu-Hua'
;
School of Chemical Engineering and Technology,
China University of Mining and Technology,
Xuzhou, Jiangsu 221008, People's Republic of China
;
    'Han, Jin-Mei'
;
School of Chemical Science and Technology,
Key Laboratory of Medicinal Chemistry for Natural Resource,
Ministry of Education,
Yunnan University,
Kunming 650091,
People's Republic of China
;
    'Li, Zong-Ze'
;
School of Chemical Science and Technology,
Key Laboratory of Medicinal Chemistry for Natural Resource,
Ministry of Education,
Yunnan University,
Kunming 650091,
People's Republic of China
;
