# Supplementary material for: Hexaaqua­cobalt(II) 3,3′-dicarb­oxy­biphenyl-4,4′-dicarboxyl­ate
Source: Acta Crystallogr Sect E Struct Rep Online. 2010 Jul 24;66(Pt 8):m1007. doi: 10.1107/S1600536810028771 (PMC3007239; doi:10.1107/S1600536810028771)
Supplement: Supplementary file 2 [file e-66-m1007-Isup2.hkl]

# 
# h,k,l, Fc-squared, Fo-squared, sigma(Fo-squared) and status flag 
# 
data_I
_shelx_title '    1 in P-1' 
_shelx_refln_list_code          4 
_shelx_F_calc_maximum      133.78 
_exptl_crystal_F_000       255.00 
_reflns_d_resolution_high  0.8410 
 
loop_ 
 _symmetry_equiv_pos_as_xyz 
 'x, y, z' 
 '-x, -y, -z' 
 
_cell_length_a     6.5197 
_cell_length_b     7.9514 
_cell_length_c     9.6636 
_cell_angle_alpha  76.339 
_cell_angle_beta   87.656 
_cell_angle_gamma  86.221 
 
_shelx_F_squared_multiplier     1.000 
 
loop_ 
 _refln_index_h 
 _refln_index_k 
 _refln_index_l 
 _refln_F_squared_calc 
 _refln_F_squared_meas 
 _refln_F_squared_sigma 
 _refln_observed_status 
   1   0   0       70.52       56.94      1.60 o 
   2   0   0      283.37      311.32      5.70 o 
   3   0   0      133.48      128.53      4.97 o 
   4   0   0     1975.74     2011.12     26.83 o 
   5   0   0       93.43       70.54      6.43 o 
   6   0   0        8.32        7.63      3.65 o 
   7   0   0       29.60       19.45      5.31 o 
  -7   1   0      282.31      320.39     22.06 o 
  -6   1   0       28.22       27.75      5.27 o 
  -5   1   0      321.90      308.50     11.88 o 
  -4   1   0     1055.29     1107.30     17.49 o 
  -3   1   0      570.58      542.49      9.84 o 
  -2   1   0      142.20      171.39      8.43 o 
  -1   1   0      237.53      273.29      6.12 o 
   0   1   0     1256.69     1274.59     34.46 o 
   1   1   0      176.68      195.54      3.91 o 
   2   1   0     1362.76     1414.85     24.05 o 
   3   1   0     1040.56     1102.45     15.73 o 
   4   1   0      785.96      720.77     17.37 o 
   5   1   0       54.96       54.12      5.97 o 
   6   1   0     1274.60     1293.79     29.81 o 
   7   1   0        6.14        3.13      4.11 o 
  -7   2   0        8.16        8.41      4.87 o 
  -6   2   0       48.82       37.42      6.03 o 
  -5   2   0      122.84      129.53     10.24 o 
  -4   2   0       63.27       64.90      4.09 o 
  -3   2   0      483.11      554.02     13.36 o 
  -2   2   0      119.32      143.11      5.49 o 
  -1   2   0    17895.89    17397.45    330.61 o 
   0   2   0      464.26      444.87      7.15 o 
   1   2   0     1316.87      589.98     16.06 o 
   2   2   0     1593.45     1742.96     22.55 o 
   3   2   0     3082.37     3175.43     38.75 o 
   4   2   0       11.37       10.14      2.92 o 
   5   2   0        2.92        1.16      3.05 o 
   6   2   0      187.83      167.15     10.43 o 
   7   2   0      217.61      238.33     13.21 o 
  -7   3   0       32.56       30.80      9.40 o 
  -6   3   0       95.89      105.62     13.29 o 
  -5   3   0      172.53      172.98     14.65 o 
  -4   3   0       19.82       16.84      2.75 o 
  -3   3   0      291.94      339.77     10.70 o 
  -2   3   0      532.28      585.38     13.73 o 
  -1   3   0      439.71      454.65      8.55 o 
   0   3   0      256.19      214.54      5.21 o 
   1   3   0      809.87      838.09     16.24 o 
   2   3   0     1638.68     1736.49     23.45 o 
   3   3   0     1216.59     1243.13     18.96 o 
   4   3   0        4.41        4.13      2.47 o 
   5   3   0     1957.84     1985.41     38.16 o 
   6   3   0       16.26       10.05      5.79 o 
   7   3   0      174.88      180.65     12.34 o 
  -6   4   0        9.24       13.71      7.26 o 
  -5   4   0       48.65       58.44     12.15 o 
  -4   4   0       45.44       49.16      5.56 o 
  -3   4   0       14.14       20.76     10.58 o 
  -2   4   0     1967.59     2033.19     35.20 o 
  -1   4   0       90.79       97.62      4.19 o 
   0   4   0      528.44      645.12     11.46 o 
   1   4   0      711.73      712.72     15.82 o 
   2   4   0      914.69      941.81     15.71 o 
   3   4   0       38.33       40.82      3.52 o 
   4   4   0       18.54       25.53      4.64 o 
   5   4   0      248.07      259.85     23.36 o 
   6   4   0      116.39      103.37     21.49 o 
   7   4   0       51.09       45.16      7.84 o 
  -6   5   0       32.09       28.21      9.38 o 
  -5   5   0       21.01       20.86      5.22 o 
  -4   5   0      120.29      138.18     12.41 o 
  -3   5   0       27.14       29.13      4.68 o 
  -2   5   0        0.81        0.00      1.74 o 
  -1   5   0        7.27        6.35      1.86 o 
   0   5   0      470.09      460.09     10.12 o 
   1   5   0      580.69      582.80     11.69 o 
   2   5   0      117.26      126.03      7.31 o 
   3   5   0        7.46       10.71      4.63 o 
   4   5   0     1972.42     2168.97     40.62 o 
   5   5   0       98.39       90.09      8.26 o 
   6   5   0      124.57      143.49     10.71 o 
  -5   6   0        7.76        2.63      4.73 o 
  -4   6   0       26.06       21.86      6.98 o 
  -3   6   0      197.57      199.67     15.00 o 
  -2   6   0       16.75       19.79      4.24 o 
  -1   6   0       61.72       73.40      8.89 o 
   0   6   0      355.81      395.41     34.02 o 
   1   6   0      211.46      213.01     15.17 o 
   2   6   0       82.56       82.59      6.97 o 
   3   6   0        5.69        7.54      3.75 o 
   4   6   0      139.97      129.39     13.38 o 
   5   6   0       60.83       55.98     11.29 o 
   6   6   0       54.56       54.27     12.13 o 
  -4   7   0        1.46        3.95      6.19 o 
  -3   7   0        2.69        1.24      4.66 o 
  -2   7   0       36.69       51.79      6.58 o 
  -1   7   0        7.19        5.75      3.37 o 
   0   7   0       67.10       79.00      7.47 o 
   1   7   0       18.79       10.39      3.89 o 
   2   7   0       35.02       35.18      8.27 o 
   4   7   0       42.21       45.57     10.67 o 
   5   7   0       36.74       34.57      9.99 o 
  -3   8   0        4.23        0.00      5.64 o 
  -2   8   0       30.22       17.87      7.67 o 
  -1   8   0       70.48       94.00      9.01 o 
   0   8   0        5.21        2.09      3.57 o 
   1   8   0       27.48       15.72      4.79 o 
   2   8   0        0.17        0.00      3.65 o 
   3   8   0       56.03       62.14      9.22 o 
   4   8   0        8.95        5.78      8.11 o 
  -1   9   0       17.89       10.18      7.97 o 
   0   9   0        2.50        7.99      7.05 o 
   1   9   0       12.88       20.50      5.86 o 
  -3  -8   1       70.56       70.32      8.82 o 
  -2  -8   1       55.50       47.19     10.06 o 
  -1  -8   1        3.38        5.25      4.47 o 
   0  -8   1       32.45       31.26      6.04 o 
   1  -8   1        1.22        2.36      3.99 o 
   2  -8   1       20.14       22.15      6.09 o 
   3  -8   1        1.59        3.32      6.46 o 
  -5  -7   1       30.73       27.34     10.20 o 
  -4  -7   1       10.80       14.76      7.93 o 
  -3  -7   1      119.18      110.82      9.10 o 
  -2  -7   1       19.38       12.54      4.33 o 
  -1  -7   1       62.03       51.58      6.73 o 
   0  -7   1       13.38       11.92      4.45 o 
   1  -7   1      221.42      272.77     12.67 o 
   2  -7   1        4.99        7.31      3.81 o 
   3  -7   1       26.02       18.46      7.53 o 
   4  -7   1       15.01       22.43      7.78 o 
  -5  -6   1      153.65      163.03     16.53 o 
  -4  -6   1      110.96      125.02     14.44 o 
  -3  -6   1      197.63      178.53     14.60 o 
  -2  -6   1       11.44       17.16      4.12 o 
  -1  -6   1      315.43      312.61     12.39 o 
   0  -6   1        0.49        3.79      2.92 o 
   1  -6   1       83.87       94.32      7.48 o 
   2  -6   1        7.27        9.02      3.81 o 
   3  -6   1       92.89       93.02     12.41 o 
   4  -6   1        6.53       12.84      5.85 o 
  -6  -5   1      123.09      116.44     14.93 o 
  -5  -5   1      101.88       87.75     12.28 o 
  -4  -5   1       32.11       25.82      7.66 o 
  -3  -5   1       16.76       25.97      4.75 o 
  -2  -5   1      221.50      253.21     10.45 o 
  -1  -5   1      202.32      217.01     16.15 o 
   0  -5   1     1116.56     1195.29     24.81 o 
   1  -5   1        9.64       14.75      3.29 o 
   2  -5   1       79.60       94.36      6.86 o 
   3  -5   1       98.85       91.72     10.58 o 
   4  -5   1       71.99       80.48      9.90 o 
  -7  -4   1       55.09       55.42      8.20 o 
  -6  -4   1      231.23      245.96     42.41 o 
  -5  -4   1      207.13      227.30     11.15 o 
  -4  -4   1      537.31      621.26     20.92 o 
  -3  -4   1       18.05       27.95      3.16 o 
  -2  -4   1      648.95      682.71     12.74 o 
  -1  -4   1       15.19       14.07      2.95 o 
   0  -4   1      922.66      953.39     14.82 o 
   1  -4   1       30.12       31.27      2.75 o 
   2  -4   1      282.51      248.80     13.66 o 
   3  -4   1       29.69       28.92      4.06 o 
   4  -4   1      163.96      143.95      7.97 o 
   5  -4   1       58.45       55.86      6.20 o 
   6  -4   1      104.81      102.51      8.58 o 
  -7  -3   1      140.55      140.17     11.06 o 
  -6  -3   1      102.69      103.39      8.98 o 
  -5  -3   1      119.39      115.38      8.26 o 
  -4  -3   1      254.12      261.91     17.50 o 
  -3  -3   1      980.92     1052.64     17.23 o 
  -2  -3   1      421.32      398.50     11.26 o 
  -1  -3   1      867.80     1003.81     19.11 o 
   0  -3   1      129.69      163.57      4.30 o 
   1  -3   1     1307.32     1260.97     21.59 o 
   2  -3   1      808.03      850.34     17.54 o 
   3  -3   1      131.23      157.62      6.99 o 
   4  -3   1       99.21      104.75      8.17 o 
   5  -3   1        0.29        1.38      2.69 o 
   6  -3   1      111.53      110.54     12.46 o 
   7  -3   1       17.73       21.71      6.05 o 
  -7  -2   1      192.57      181.93     12.16 o 
  -6  -2   1      175.22      204.01     11.15 o 
  -5  -2   1      188.30      184.30      9.64 o 
  -4  -2   1      118.43      139.85      8.17 o 
  -3  -2   1     1223.79     1263.11     18.81 o 
  -2  -2   1       79.79       86.96      5.45 o 
  -1  -2   1     1031.80     1018.24     16.61 o 
   0  -2   1      155.89      148.62      5.19 o 
   1  -2   1      403.27      338.15      7.77 o 
   2  -2   1     1110.88     1035.97     18.95 o 
   3  -2   1     1136.64     1104.06     25.34 o 
   4  -2   1       27.42       27.81      3.07 o 
   5  -2   1      329.24      300.13     37.40 o 
   6  -2   1       30.82       38.97      6.15 o 
   7  -2   1      136.58      119.70     16.10 o 
  -7  -1   1      113.35       95.94      9.45 o 
  -6  -1   1      164.69      162.42     10.15 o 
  -5  -1   1      427.17      383.11     18.89 o 
  -4  -1   1      442.26      453.30     12.87 o 
  -3  -1   1      114.27      100.30      5.25 o 
  -2  -1   1      812.52      904.79     16.44 o 
  -1  -1   1     2371.82     2384.29     33.53 o 
   0  -1   1     3806.31     3480.94     90.18 o 
   1  -1   1      733.81      704.34     12.29 o 
   2  -1   1      294.56      291.67      7.28 o 
   3  -1   1      904.04      912.50     14.22 o 
   4  -1   1        2.34        2.85      1.46 o 
   5  -1   1      293.94      295.66     11.71 o 
   6  -1   1       25.15       21.49      7.26 o 
   7  -1   1       52.35       56.83      8.60 o 
  -7   0   1       60.73       68.45      8.33 o 
  -6   0   1      113.20      107.68      8.48 o 
  -5   0   1      616.70      642.91     17.64 o 
  -4   0   1      304.50      302.50     10.22 o 
  -3   0   1        2.25        4.24      1.54 o 
  -2   0   1       37.36       46.98      5.20 o 
  -1   0   1      819.77      934.07     11.87 o 
   0   0   1        9.79        1.06      0.63 o 
   1   0   1     2176.92     2001.19     36.69 o 
   2   0   1      672.96      644.46      9.41 o 
   3   0   1       79.63       89.55      3.05 o 
   4   0   1     1461.88     1465.70     27.99 o 
   5   0   1      284.25      292.62     26.22 o 
   6   0   1      297.14      312.16     13.33 o 
   7   0   1        4.28        3.39      3.95 o 
  -7   1   1      144.88      144.59     10.74 o 
  -6   1   1      145.95      139.00     15.23 o 
  -5   1   1      240.77      271.41     10.93 o 
  -4   1   1      117.09      124.10      6.20 o 
  -3   1   1      220.32      229.25      6.80 o 
  -2   1   1      364.37      413.87      7.44 o 
  -1   1   1     3959.24     4101.02     59.83 o 
   0   1   1     1761.20     1729.28     25.00 o 
   1   1   1     1337.09     1358.18     16.36 o 
   2   1   1      364.88      413.40      9.68 o 
   3   1   1       66.85       72.98      4.77 o 
   4   1   1      705.74      748.93     17.94 o 
   5   1   1      188.23      193.80     26.54 o 
   6   1   1       59.99       62.20      7.25 o 
   7   1   1       49.05       51.98      9.47 o 
  -7   2   1       59.39       54.41     12.08 o 
  -6   2   1      170.26      175.83     10.47 o 
  -5   2   1        0.78        5.50      2.72 o 
  -4   2   1       63.02       71.52      6.60 o 
  -3   2   1      209.32      229.52      6.31 o 
  -2   2   1     1263.84     1418.39     24.59 o 
  -1   2   1     3908.77     3869.32     55.58 o 
   0   2   1     1302.35     1247.18     18.72 o 
   1   2   1     1138.33     1203.53     15.76 o 
   2   2   1      804.84      818.93     14.75 o 
   3   2   1      787.69      766.04     12.04 o 
   4   2   1      331.15      378.63     12.23 o 
   5   2   1      571.73      527.89     23.44 o 
   6   2   1       29.37       28.51      5.62 o 
   7   2   1      150.59      160.07     26.09 o 
  -7   3   1       71.60       92.22     14.83 o 
  -6   3   1       53.42       83.51     12.60 o 
  -5   3   1        1.27        2.80      2.24 o 
  -4   3   1       31.39       36.26      3.66 o 
  -3   3   1      165.29      180.63      8.40 o 
  -2   3   1     2938.15     3092.48     48.25 o 
  -1   3   1       90.14       89.25      4.04 o 
   0   3   1      276.19      297.50      6.31 o 
   1   3   1       17.33       27.67      3.92 o 
   2   3   1      409.63      384.53      8.15 o 
   3   3   1      690.42      730.08     12.77 o 
   4   3   1      124.90      137.04      7.66 o 
   5   3   1       52.26       56.25      6.40 o 
   6   3   1      218.83      186.76     13.54 o 
   7   3   1      301.13      274.42     14.27 o 
  -6   4   1        9.09        7.10      6.39 o 
  -5   4   1       44.13       45.49      5.90 o 
  -4   4   1       20.21       20.53      4.50 o 
  -3   4   1      234.53      260.47     10.04 o 
  -2   4   1      853.78      854.38     27.28 o 
  -1   4   1      897.23      928.90     18.32 o 
   0   4   1      229.80      235.19      6.25 o 
   1   4   1      128.42      114.36      5.51 o 
   2   4   1      146.79      126.54      6.07 o 
   3   4   1      617.18      689.31     13.21 o 
   4   4   1      931.66      950.09     44.08 o 
   5   4   1        4.06        6.32      3.75 o 
   6   4   1      132.41      141.69     10.28 o 
   7   4   1       81.12       99.10     17.30 o 
  -6   5   1        0.22        5.57      6.06 o 
  -5   5   1       50.52       47.48      6.48 o 
  -4   5   1       19.28       23.12      4.53 o 
  -3   5   1      422.44      428.59     20.18 o 
  -2   5   1        2.67        7.28      2.79 o 
  -1   5   1      428.92      479.45     12.91 o 
   0   5   1       77.55       92.76      4.53 o 
   1   5   1      285.60      252.29      9.40 o 
   2   5   1        9.12        7.71      4.85 o 
   3   5   1      121.49      132.58      9.10 o 
   4   5   1      110.42      122.37      8.65 o 
   5   5   1      462.28      494.99     32.99 o 
   6   5   1      167.16      152.17     10.87 o 
  -5   6   1       10.10       23.12      5.21 o 
  -4   6   1       70.03       29.87     26.78 o 
  -3   6   1      124.26      112.30      8.31 o 
  -2   6   1       70.39       81.41      5.22 o 
  -1   6   1       27.15       20.83      3.22 o 
   0   6   1       81.27       72.84      4.75 o 
   1   6   1       96.64       95.64      5.23 o 
   2   6   1       97.93      109.65      7.45 o 
   3   6   1      525.98      535.85     15.92 o 
   4   6   1        1.41        4.98      5.85 o 
   5   6   1      193.84      232.46     25.18 o 
   6   6   1       41.39       57.59      8.70 o 
  -4   7   1       82.11       80.32     12.25 o 
  -3   7   1        7.75       10.68      5.85 o 
  -2   7   1       94.94      105.52     13.21 o 
  -1   7   1        2.67        3.93      3.20 o 
   0   7   1       41.15       35.80      5.55 o 
   1   7   1        8.52        5.76      3.43 o 
   2   7   1      103.51      111.76      8.27 o 
   3   7   1      138.90      125.69      8.88 o 
   4   7   1      174.43      196.16     16.63 o 
   5   7   1       44.81       64.24     12.53 o 
  -3   8   1       15.65       12.42      7.46 o 
  -2   8   1       11.44       17.05      7.60 o 
  -1   8   1        6.42       12.63      6.46 o 
   0   8   1        8.40        9.38      4.99 o 
   1   8   1        1.06        0.14      3.33 o 
   2   8   1      339.16      371.41     20.26 o 
   3   8   1        4.23        1.22      6.33 o 
   4   8   1       76.61       59.91     12.16 o 
  -1   9   1        8.85        5.08      7.00 o 
   0   9   1        4.48        6.54      7.06 o 
   1   9   1        7.49        3.92      6.26 o 
   2   9   1       52.18       55.98     14.71 o 
  -3  -8   2       24.23       35.07      7.05 o 
  -2  -8   2        6.07        4.07      4.72 o 
  -1  -8   2        2.54        0.00      3.58 o 
   0  -8   2       11.62       15.90      5.46 o 
   1  -8   2       28.18       40.99      7.44 o 
   2  -8   2        9.49        1.37      4.68 o 
  -4  -7   2       36.79       39.64     10.37 o 
  -3  -7   2        2.86        8.24      4.38 o 
  -2  -7   2      106.26      107.75      9.21 o 
  -1  -7   2       24.83       24.82      5.21 o 
   0  -7   2        0.15        0.63      3.51 o 
   1  -7   2        1.99        4.95      6.42 o 
   2  -7   2       67.19       65.42      8.11 o 
   3  -7   2       19.12       26.34      8.61 o 
   4  -7   2        4.73        9.08      6.37 o 
  -5  -6   2       84.08       81.43     13.38 o 
  -4  -6   2       35.30       26.66      8.02 o 
  -3  -6   2       14.38       10.87      4.14 o 
  -2  -6   2       52.68       61.16      6.76 o 
  -1  -6   2       54.27       66.95      6.92 o 
   0  -6   2       95.11       98.60      7.74 o 
   1  -6   2       23.97       21.17      5.79 o 
   2  -6   2       36.33       43.66      6.56 o 
   3  -6   2       11.13       13.90      6.28 o 
   4  -6   2       44.75       41.41      9.43 o 
  -6  -5   2       24.71       18.64      7.50 o 
  -5  -5   2      189.49      168.37     15.59 o 
  -4  -5   2        2.69        0.00      5.13 o 
  -3  -5   2       63.59       69.63      6.57 o 
  -2  -5   2       41.16       46.01      5.56 o 
  -1  -5   2       67.72       65.91      6.02 o 
   0  -5   2       12.73       18.34      3.96 o 
   1  -5   2      163.24      158.49      9.50 o 
   2  -5   2       29.78       37.76      5.27 o 
   3  -5   2        0.19        0.00      3.90 o 
   4  -5   2       66.73       65.32      9.90 o 
  -6  -4   2       29.98       34.34      6.41 o 
  -5  -4   2      133.33      187.84     10.69 o 
  -4  -4   2        7.64        8.48      2.67 o 
  -3  -4   2      117.90      132.08      5.78 o 
  -2  -4   2        1.05        0.35      2.19 o 
  -1  -4   2      719.92      850.48     28.15 o 
   0  -4   2      162.98      191.18     13.49 o 
   1  -4   2      151.49      166.17     10.34 o 
   2  -4   2        2.39        4.40      2.74 o 
   3  -4   2      117.43      118.07      6.95 o 
   4  -4   2      170.02      167.58      8.55 o 
   5  -4   2        3.80        2.89      4.72 o 
   6  -4   2        3.80        4.08      3.90 o 
  -7  -3   2       23.81       34.22      7.80 o 
  -6  -3   2      127.75      126.77      9.56 o 
  -5  -3   2       22.43       31.61      5.28 o 
  -4  -3   2       89.86      100.31      5.39 o 
  -3  -3   2      206.79      214.64      6.82 o 
  -2  -3   2      107.32       91.89      4.13 o 
  -1  -3   2       93.28       84.49      5.30 o 
   0  -3   2      229.57      222.81      7.94 o 
   1  -3   2      412.62      346.55      8.48 o 
   2  -3   2       43.48       28.38      3.35 o 
   3  -3   2      153.85      153.48      7.14 o 
   4  -3   2       37.70       13.65     14.65 o 
   5  -3   2      100.75      119.31      8.27 o 
   6  -3   2       16.16       16.15      6.62 o 
  -7  -2   2       20.30       25.87     12.75 o 
  -6  -2   2       74.56       97.99      8.34 o 
  -5  -2   2       60.17       62.44      6.47 o 
  -4  -2   2      230.80      251.90      8.90 o 
  -3  -2   2       22.63       17.47      2.39 o 
  -2  -2   2     3475.05     3243.07    141.64 o 
  -1  -2   2      157.38      160.80      4.19 o 
   0  -2   2       43.37       42.83      9.53 o 
   1  -2   2        9.61       11.60      1.56 o 
   2  -2   2     1227.11     1210.66     21.78 o 
   3  -2   2      336.82      296.89     12.44 o 
   4  -2   2       22.48       18.79      2.92 o 
   5  -2   2        0.46        0.00      3.18 o 
   6  -2   2      116.57      130.27     11.22 o 
   7  -2   2       95.59       89.60      9.48 o 
  -7  -1   2       74.13       83.82      9.27 o 
  -6  -1   2      215.02      246.51     11.95 o 
  -5  -1   2        6.64       11.56      3.76 o 
  -4  -1   2       78.22       69.12      5.56 o 
  -3  -1   2       45.28       51.58      4.18 o 
  -2  -1   2       25.97       24.20      2.67 o 
  -1  -1   2       33.29       24.89      2.08 o 
   0  -1   2      285.95      234.62      4.46 o 
   1  -1   2       30.06       25.68      2.76 o 
   2  -1   2      803.15      771.80     20.18 o 
   3  -1   2       99.15       88.61      5.05 o 
   4  -1   2      490.35      523.88     10.58 o 
   5  -1   2        4.44        4.85      3.05 o 
   6  -1   2      106.40      113.67      8.92 o 
   7  -1   2       22.00       23.18      5.69 o 
  -7   0   2        3.12        3.17      4.78 o 
  -6   0   2        2.57        5.32      3.59 o 
  -5   0   2      343.00      381.21     13.13 o 
  -4   0   2        1.95        1.89      1.97 o 
  -3   0   2     1477.77     1502.10     26.07 o 
  -2   0   2      809.34      755.79     14.33 o 
  -1   0   2     1701.74     1703.12     24.89 o 
   0   0   2      262.75      272.23      8.16 o 
   1   0   2      586.35        0.00      0.56 o 
   2   0   2      138.40      157.27      6.49 o 
   3   0   2        7.97        5.86      1.25 o 
   4   0   2       76.31       92.16      6.46 o 
   5   0   2      376.71      402.35     19.19 o 
   6   0   2       65.19       88.37      8.25 o 
   7   0   2        7.50        7.75      4.46 o 
  -7   1   2      155.01      158.45     17.61 o 
  -6   1   2        1.99        2.37      3.57 o 
  -5   1   2      166.93      179.27      9.05 o 
  -4   1   2      116.21      142.20      5.49 o 
  -3   1   2       32.84       24.47      2.43 o 
  -2   1   2      822.93      848.19     12.60 o 
  -1   1   2      306.47      295.68      5.14 o 
   0   1   2      308.46      366.80      7.96 o 
   1   1   2     1684.54     1788.97     21.46 o 
   2   1   2      607.05      648.14     13.45 o 
   3   1   2     1448.63     1529.03     27.22 o 
   4   1   2       19.98       27.45      4.13 o 
   5   1   2      539.51      562.43     16.91 o 
   6   1   2        2.89        6.92      4.73 o 
   7   1   2       24.68       27.52     11.80 o 
  -7   2   2        3.49        2.51      6.28 o 
  -6   2   2       33.42       61.49     11.24 o 
  -5   2   2        2.26        1.37      2.96 o 
  -4   2   2      564.89      623.18     12.63 o 
  -3   2   2        1.66        3.43      1.46 o 
  -2   2   2      743.76      713.71     11.23 o 
  -1   2   2      256.49      252.47      7.42 o 
   0   2   2       30.06       36.53      1.86 o 
   1   2   2       33.78       27.98      2.19 o 
   2   2   2       79.12       73.97      2.96 o 
   3   2   2       19.57       16.44      3.78 o 
   4   2   2      112.92      118.11      7.24 o 
   5   2   2       48.20       47.01      6.78 o 
   6   2   2       26.69       22.03      5.92 o 
   7   2   2      104.25      113.56     11.61 o 
  -7   3   2        2.74        2.47      5.83 o 
  -6   3   2       51.82       43.15      9.57 o 
  -5   3   2        5.26       14.29      4.18 o 
  -4   3   2       11.12       12.95      2.51 o 
  -3   3   2        7.93        6.01      2.21 o 
  -2   3   2      301.28      241.49      8.66 o 
  -1   3   2       33.14       28.63      1.96 o 
   0   3   2       59.50       59.38      2.72 o 
   1   3   2      456.70      481.76     17.64 o 
   2   3   2     4302.03     4409.73     51.46 o 
   3   3   2       20.60       16.70      2.19 o 
   4   3   2      329.06      336.24     16.36 o 
   5   3   2       43.56       31.10     10.28 o 
   6   3   2      136.92      159.95     20.64 o 
   7   3   2       86.48       72.79      9.01 o 
  -6   4   2       23.38       15.02      6.37 o 
  -5   4   2       76.39       66.50     12.86 o 
  -4   4   2        0.43        0.62      3.57 o 
  -3   4   2      124.99      106.49     19.63 o 
  -2   4   2      969.26      950.90     20.86 o 
  -1   4   2       18.48       13.71      2.09 o 
   0   4   2       36.80       30.53      2.81 o 
   1   4   2        4.47        0.90      1.38 o 
   2   4   2      141.01      141.35      6.08 o 
   3   4   2       45.96       49.47      6.09 o 
   4   4   2       10.15        6.96      3.38 o 
   5   4   2       42.79       52.16      6.70 o 
   6   4   2      115.50      120.85     13.92 o 
   7   4   2       42.85       40.89      9.53 o 
  -6   5   2       10.06        9.41      7.03 o 
  -5   5   2       18.61       13.58      4.26 o 
  -4   5   2       13.77       10.72      3.69 o 
  -3   5   2       18.56       15.57      3.88 o 
  -2   5   2       24.84       22.69      4.19 o 
  -1   5   2       64.42       68.87      4.65 o 
   0   5   2       11.63       14.54      3.14 o 
   1   5   2     1185.13     1123.61     21.74 o 
   2   5   2       20.73       20.65      4.84 o 
   3   5   2      182.67      198.87     10.40 o 
   4   5   2       26.85       34.20      5.57 o 
   5   5   2      179.36      188.65     18.00 o 
   6   5   2        4.06        7.60      5.12 o 
  -5   6   2        7.42        7.82      6.39 o 
  -4   6   2       49.21       46.59      9.47 o 
  -3   6   2      296.52      283.81     12.25 o 
  -2   6   2       14.35        9.57      3.47 o 
  -1   6   2        1.45        2.45      3.83 o 
   0   6   2       86.11       92.52      5.14 o 
   1   6   2      146.05      165.08      6.42 o 
   2   6   2       16.82       18.04      5.46 o 
   3   6   2       44.51       38.41      5.09 o 
   4   6   2      141.79      167.17     14.84 o 
   5   6   2      163.52      167.54     11.05 o 
   6   6   2       10.26        9.96      5.52 o 
  -4   7   2       21.84       13.73      7.00 o 
  -3   7   2       36.92       42.46      9.76 o 
  -2   7   2        1.72        0.00      2.92 o 
  -1   7   2       11.58       14.01      5.78 o 
   0   7   2      130.64      143.31     14.75 o 
   1   7   2        8.68        4.76      3.69 o 
   2   7   2      104.33      109.64      7.82 o 
   3   7   2       83.54       81.70     10.61 o 
   4   7   2       21.43       16.74      7.73 o 
   5   7   2        0.31        0.00      6.53 o 
  -3   8   2        0.17        0.00      5.86 o 
  -2   8   2       12.84       22.74      9.20 o 
  -1   8   2       17.56       29.25      8.54 o 
   0   8   2        6.53        0.09      4.77 o 
   1   8   2        1.48        0.00      2.59 o 
   2   8   2       28.86       24.47      5.28 o 
   3   8   2      142.20      123.72     13.10 o 
   4   8   2       23.70       22.45      9.43 o 
  -1   9   2       16.48       16.34      8.07 o 
   0   9   2        2.57        3.46      5.97 o 
   1   9   2       22.71       26.80      9.01 o 
   2   9   2       76.97       82.43     12.74 o 
  -2  -8   3       57.76       59.37      8.51 o 
  -1  -8   3        8.67        3.40      4.55 o 
   0  -8   3        0.65        0.31      4.47 o 
   1  -8   3       17.03       23.44     13.19 o 
  -4  -7   3       21.54       11.38      8.04 o 
  -3  -7   3       96.61      126.42     10.47 o 
  -2  -7   3        0.21        0.00      3.52 o 
  -1  -7   3        1.76        0.00      3.11 o 
   0  -7   3       21.33       23.25      5.28 o 
   1  -7   3       41.55       46.51      7.40 o 
   2  -7   3       14.59       14.30      5.86 o 
   3  -7   3        1.39        0.00      5.76 o 
  -5  -6   3       26.55       24.71      9.01 o 
  -4  -6   3       39.46       34.94      9.12 o 
  -3  -6   3      121.47      113.42      9.24 o 
  -2  -6   3       43.65       37.92      5.93 o 
  -1  -6   3        0.24        0.69      2.98 o 
   0  -6   3       59.21       47.78      6.23 o 
   1  -6   3       10.29       11.77      4.23 o 
   2  -6   3       12.31        7.19      4.17 o 
   3  -6   3        9.57       17.57      6.82 o 
   4  -6   3        0.25        2.94      5.15 o 
  -5  -5   3       58.58       52.04     10.94 o 
  -4  -5   3      229.31      218.27     15.62 o 
  -3  -5   3       15.84        6.62      5.48 o 
  -2  -5   3        1.25        2.19      3.64 o 
  -1  -5   3      273.95      282.87     11.71 o 
   0  -5   3      253.21      238.51     14.18 o 
   1  -5   3        6.80        9.11      3.53 o 
   2  -5   3        0.44        2.00      5.57 o 
   3  -5   3      206.78      237.97     16.97 o 
   4  -5   3       40.06       41.52      8.32 o 
  -6  -4   3        6.75       14.83      7.01 o 
  -5  -4   3      184.33      163.09     14.60 o 
  -4  -4   3      136.48      132.67      8.73 o 
  -3  -4   3       20.03        9.19      4.24 o 
  -2  -4   3       30.94       38.47      4.92 o 
  -1  -4   3      448.42      403.83     19.58 o 
   0  -4   3      122.15      132.46      7.32 o 
   1  -4   3       24.12       29.58      6.33 o 
   2  -4   3        0.73        2.10      2.58 o 
   3  -4   3       17.54       17.09      5.93 o 
   4  -4   3       13.14        9.22      4.80 o 
   6  -4   3       19.72        5.41      4.98 o 
  -6  -3   3       19.19       21.57      5.72 o 
  -5  -3   3      306.54      281.81     12.13 o 
  -4  -3   3        3.16        4.37      2.04 o 
  -3  -3   3       48.46       47.82      5.63 o 
  -2  -3   3      418.83      424.16      9.22 o 
  -1  -3   3      575.27      600.38     14.98 o 
   0  -3   3      184.65      164.03      7.17 o 
   1  -3   3       55.87       42.63      2.59 o 
   2  -3   3      697.06      774.60     16.89 o 
   3  -3   3       60.99       64.44     13.00 o 
   4  -3   3        4.11        7.16      2.96 o 
   5  -3   3       44.29       14.04     14.44 o 
   6  -3   3       29.92       23.71      5.51 o 
  -7  -2   3       28.39       24.82      6.65 o 
  -6  -2   3       97.16       90.48     10.47 o 
  -5  -2   3       36.99       39.45      5.63 o 
  -4  -2   3       27.25       31.64      4.67 o 
  -3  -2   3      105.41      114.22      5.97 o 
  -2  -2   3      751.73      638.53     25.32 o 
  -1  -2   3        1.30        6.83      1.34 o 
   0  -2   3       23.27       18.08      3.17 o 
   1  -2   3      169.79      198.29      5.12 o 
   2  -2   3      554.16      585.36     13.55 o 
   3  -2   3       14.30       12.97      2.80 o 
   4  -2   3       73.06       76.67      9.52 o 
   5  -2   3       30.83       30.40      5.03 o 
   6  -2   3       47.13       50.13     15.83 o 
   7  -2   3        7.29       12.52      5.37 o 
  -7  -1   3       26.85       35.18     11.21 o 
  -6  -1   3      187.88      203.84     10.77 o 
  -5  -1   3        3.21        3.70      3.91 o 
  -4  -1   3       48.83       54.63      5.50 o 
  -3  -1   3      626.01      689.80     15.59 o 
  -2  -1   3     1763.13     1791.91     28.69 o 
  -1  -1   3      511.46      519.45     10.48 o 
   0  -1   3        3.81        0.04      0.79 o 
   1  -1   3      916.68     1048.66     15.01 o 
   2  -1   3      485.64      544.63     12.44 o 
   3  -1   3       37.54       28.70      3.77 o 
   4  -1   3      162.66      169.26      8.28 o 
   5  -1   3       40.56       44.34      5.70 o 
   6  -1   3       33.90       33.07      5.46 o 
   7  -1   3        4.91        2.19      4.30 o 
  -7   0   3       28.92       18.15      8.60 o 
  -6   0   3      117.87      122.71     14.38 o 
  -5   0   3       77.67       79.46      6.64 o 
  -4   0   3      229.08      275.29     18.83 o 
  -3   0   3        1.73        4.29      1.92 o 
  -2   0   3       38.43       40.77      3.15 o 
  -1   0   3      271.71      302.10      7.28 o 
   0   0   3     1427.57     1660.06     24.92 o 
   1   0   3      195.67      224.01      8.70 o 
   2   0   3      530.89      536.67     11.78 o 
   3   0   3      524.99      562.01     10.30 o 
   4   0   3      374.55      372.74     14.58 o 
   5   0   3       65.56       65.48      6.60 o 
   6   0   3        6.11        8.88      7.24 o 
   7   0   3      160.19      152.15     11.36 o 
  -7   1   3        6.21       16.88      8.56 o 
  -6   1   3       17.33        3.29      4.94 o 
  -5   1   3      163.43      182.13      7.61 o 
  -4   1   3      653.05      707.86     13.64 o 
  -3   1   3      316.89      316.74      7.61 o 
  -2   1   3      275.76      278.08      6.45 o 
  -1   1   3      183.39      240.41      5.99 o 
   0   1   3     3094.57     3225.77     47.23 o 
   1   1   3      404.22      453.25     13.12 o 
   2   1   3      814.17      866.57     16.99 o 
   3   1   3      126.92      119.40      5.34 o 
   4   1   3      347.65      336.19     11.75 o 
   5   1   3      264.68      225.77     49.06 o 
   6   1   3        0.94        2.42      3.11 o 
   7   1   3       36.95       37.45      6.94 o 
  -7   2   3       56.46       60.54     13.24 o 
  -6   2   3       11.51       11.41      6.56 o 
  -5   2   3      176.62      199.00     13.94 o 
  -4   2   3        2.14        0.77      1.63 o 
  -3   2   3      329.54      339.83      9.14 o 
  -2   2   3       53.34       47.20      2.57 o 
  -1   2   3      679.90      663.51     14.44 o 
   0   2   3      294.00      293.56      5.59 o 
   1   2   3        1.48        0.57      1.07 o 
   2   2   3     1234.67     1336.27     18.49 o 
   3   2   3      365.60      351.33     10.91 o 
   4   2   3        9.90        6.50      2.91 o 
   5   2   3        0.74        0.55      2.56 o 
   6   2   3      373.89      360.05     14.92 o 
   7   2   3       40.22       35.02     19.05 o 
  -6   3   3       29.43       27.86      8.79 o 
  -5   3   3      120.26      129.86      9.12 o 
  -4   3   3       33.02       38.48     12.33 o 
  -3   3   3      286.76      293.87     10.79 o 
  -2   3   3      366.87      412.45      7.74 o 
  -1   3   3      680.88      640.56     21.32 o 
   0   3   3       38.13       45.74      2.46 o 
   1   3   3        4.97        1.23      2.64 o 
   2   3   3      281.29      277.78      7.91 o 
   3   3   3      639.64      646.05     12.91 o 
   4   3   3       44.04       40.00      5.38 o 
   5   3   3        6.23        4.39      3.49 o 
   6   3   3      195.24      162.90     14.17 o 
   7   3   3        8.57        3.28      4.79 o 
  -6   4   3       72.74       50.98     10.96 o 
  -5   4   3        9.23        8.96      3.71 o 
  -4   4   3       56.22       59.43      6.60 o 
  -3   4   3       39.93       35.46      4.82 o 
  -2   4   3      375.11      368.36     12.22 o 
  -1   4   3      247.33      284.13      6.35 o 
   0   4   3        1.95        0.00      1.06 o 
   1   4   3      705.31      663.78     15.52 o 
   2   4   3      461.83      489.21     13.00 o 
   3   4   3      160.22      181.65     11.67 o 
   4   4   3        2.00        4.64      3.30 o 
   5   4   3      190.33      169.75     13.37 o 
   6   4   3       57.87       63.79      8.24 o 
   7   4   3        7.05        5.83      5.33 o 
  -6   5   3       43.40       30.73      9.26 o 
  -5   5   3       20.32       17.60      5.42 o 
  -4   5   3      128.75      165.30     10.85 o 
  -3   5   3       45.64       51.20     10.15 o 
  -2   5   3      136.57      137.69      8.43 o 
  -1   5   3       12.95       13.87      3.49 o 
   0   5   3      251.42      288.81      8.50 o 
   1   5   3        5.73        5.59      1.99 o 
   2   5   3      216.30      229.66      8.54 o 
   3   5   3       12.64       20.20      5.90 o 
   4   5   3       89.06      109.63      8.27 o 
   5   5   3      198.22      186.16     11.31 o 
   6   5   3        3.27        3.32      4.80 o 
  -5   6   3       29.97       34.79      6.61 o 
  -4   6   3       17.53       22.61      5.48 o 
  -3   6   3        3.79        6.49      6.50 o 
  -2   6   3       35.12       49.17      6.30 o 
  -1   6   3       15.27       11.44      6.58 o 
   0   6   3      576.30      614.52     12.90 o 
   1   6   3      129.86      141.95      5.95 o 
   2   6   3       74.31       85.45      6.20 o 
   3   6   3        6.52        2.40      5.19 o 
   4   6   3      186.08      179.40     14.72 o 
   5   6   3       86.38       86.18     11.88 o 
   6   6   3        8.17        4.95      5.12 o 
  -4   7   3       50.29       53.26     11.01 o 
  -3   7   3       23.98       20.40      4.59 o 
  -2   7   3        3.38        3.77      3.64 o 
  -1   7   3       57.51       76.95     11.47 o 
   0   7   3        6.38        3.23      3.02 o 
   1   7   3      131.37      136.53      6.47 o 
   2   7   3        3.72        1.68      3.08 o 
   3   7   3       48.89       46.46      8.84 o 
   4   7   3       73.61       63.74     11.41 o 
   5   7   3       23.29       26.47     10.18 o 
  -3   8   3       27.05       31.43      9.31 o 
  -2   8   3       11.54       16.29      7.03 o 
  -1   8   3       96.89      109.99     14.18 o 
   0   8   3        2.81        9.45      5.19 o 
   1   8   3       67.23       93.35     12.56 o 
   2   8   3       25.23       37.41      8.84 o 
   3   8   3       66.79       68.92     10.42 o 
   4   8   3        6.84        2.16      6.72 o 
  -1   9   3        0.13        0.00      5.24 o 
   0   9   3       14.02       19.28      7.90 o 
   1   9   3        1.30        0.00      4.94 o 
   2   9   3       16.26       19.04      7.55 o 
  -3  -7   4       61.97       57.80      8.23 o 
  -2  -7   4       60.21       50.69      7.74 o 
  -1  -7   4       15.03        7.92      4.97 o 
   0  -7   4       16.66       14.73      4.80 o 
   1  -7   4        1.90        0.00      3.97 o 
   2  -7   4        6.24       11.75      5.50 o 
  -4  -6   4       81.27       62.08      8.23 o 
  -3  -6   4        1.82        0.00      3.17 o 
  -2  -6   4       69.08       64.28      7.52 o 
  -1  -6   4       36.29       33.37      8.24 o 
   0  -6   4        5.18        2.48      3.15 o 
   1  -6   4       94.11       95.99      8.83 o 
   2  -6   4       45.14       34.03     10.34 o 
   3  -6   4       25.15       14.49      7.90 o 
   4  -6   4       18.89       16.10      8.13 o 
  -5  -5   4       86.98       83.63     12.56 o 
  -4  -5   4       68.52       74.86      7.96 o 
  -3  -5   4       85.69       94.32      8.26 o 
  -2  -5   4      160.45      162.85      9.96 o 
  -1  -5   4       95.07       98.71      7.82 o 
   0  -5   4       44.28       35.93      5.34 o 
   1  -5   4       18.67       21.95      4.90 o 
   2  -5   4       24.78       28.40      5.52 o 
   3  -5   4        0.17        0.00      4.65 o 
   4  -5   4       29.95       30.69      8.75 o 
  -6  -4   4      229.75      287.56     21.42 o 
  -5  -4   4      232.86      241.97     17.47 o 
  -4  -4   4        1.41        0.00      2.89 o 
  -3  -4   4       84.78       63.93      7.78 o 
  -2  -4   4      142.29      124.21      8.04 o 
  -1  -4   4      111.24      103.78      7.25 o 
   0  -4   4      316.08      304.75     15.10 o 
   1  -4   4      179.10      178.39     14.31 o 
   2  -4   4       22.77       26.70      4.79 o 
   3  -4   4      109.19      108.60     11.92 o 
   4  -4   4       40.11       46.88      8.67 o 
  -6  -3   4      129.54      114.95     13.43 o 
  -5  -3   4       50.91       39.50      8.54 o 
  -4  -3   4      268.67      214.25      9.91 o 
  -3  -3   4      434.70      376.78     12.84 o 
  -2  -3   4       81.04       89.30     10.59 o 
  -1  -3   4       79.75       99.79      6.66 o 
   0  -3   4      355.74      343.84     11.36 o 
   1  -3   4      364.40      386.60     22.26 o 
   2  -3   4       52.87       54.53      8.04 o 
   3  -3   4      114.97      142.27     11.76 o 
   4  -3   4       72.33       79.96      8.93 o 
   6  -3   4       56.46       43.57      8.80 o 
  -6  -2   4      122.47      130.31     15.04 o 
  -5  -2   4        5.98        1.02      3.09 o 
  -4  -2   4      200.15      192.46      7.10 o 
  -3  -2   4     1013.45     1009.07     17.11 o 
  -2  -2   4      224.17      236.87      6.61 o 
  -1  -2   4      128.41      138.38      4.38 o 
   0  -2   4      305.26      301.55      6.34 o 
   1  -2   4      428.77      445.38     22.50 o 
   2  -2   4      703.53      817.38     17.37 o 
   3  -2   4      226.89      227.64      8.80 o 
   4  -2   4       55.94       61.96      8.60 o 
   5  -2   4        6.36        8.67      3.54 o 
   6  -2   4       75.53       66.90      8.61 o 
  -7  -1   4      193.89      200.12     18.41 o 
  -6  -1   4       13.43       13.40      4.71 o 
  -5  -1   4      237.15      240.81     15.92 o 
  -2  -1   4      218.62      226.52     10.35 o 
  -1  -1   4     1275.61     1209.51     20.65 o 
   0  -1   4      343.14      366.53      7.50 o 
   1  -1   4      149.32      148.91      6.30 o 
   2  -1   4      899.98      984.76     19.47 o 
   3  -1   4      548.71      589.26     14.53 o 
   4  -1   4       37.52       28.08     13.09 o 
   5  -1   4       26.60       28.14      8.47 o 
   6  -1   4      154.37      120.62      9.35 o 
   7  -1   4       73.87       76.62      8.92 o 
  -7   0   4       59.69       94.69     14.23 o 
  -6   0   4        9.63       12.32      7.12 o 
  -5   0   4      285.26      286.72     11.52 o 
  -4   0   4      672.43      616.14     17.97 o 
  -3   0   4      106.40      126.14      6.66 o 
  -2   0   4      236.55      247.24      7.64 o 
  -1   0   4     1454.13     1416.87     23.17 o 
   0   0   4     1103.57     1201.52     20.14 o 
   3   0   4      265.39      273.28      8.72 o 
   4   0   4       68.00       65.42      7.70 o 
   5   0   4      234.77      223.72     10.69 o 
   6   0   4       72.63       74.19      8.04 o 
   7   0   4        3.30       10.20      4.93 o 
  -7   1   4        0.27        0.00      6.47 o 
  -6   1   4      205.89      190.27     17.50 o 
  -5   1   4      291.24      305.47     19.54 o 
  -4   1   4      314.82      310.52      8.67 o 
  -3   1   4        7.99        7.88      1.85 o 
  -2   1   4     1230.52     1221.41     17.72 o 
  -1   1   4     1129.93     1077.58     15.38 o 
   0   1   4      247.53      257.31     15.46 o 
   2   1   4      795.94      784.39     16.58 o 
   3   1   4        3.00        2.31      1.77 o 
   4   1   4      299.73      323.87     11.99 o 
   5   1   4      567.92      521.22     21.72 o 
   6   1   4      128.25       96.97     10.68 o 
   7   1   4       16.41       14.57      5.41 o 
  -7   2   4        0.71        4.65      7.87 o 
  -6   2   4      105.33      104.14     14.37 o 
  -5   2   4      223.82      211.41     10.85 o 
  -4   2   4      364.40      376.04     13.26 o 
  -3   2   4      115.18      108.55      7.39 o 
  -2   2   4      566.17      580.05     14.27 o 
  -1   2   4      429.39      407.11     13.20 o 
   0   2   4     1281.81     1429.48     19.04 o 
   1   2   4     1527.20     1642.04     25.96 o 
   2   2   4      254.81      253.15      7.36 o 
   3   2   4       35.18       36.04      4.39 o 
   4   2   4      640.12      674.46     18.05 o 
   5   2   4      355.35      308.40     12.91 o 
   6   2   4        5.00        6.09      4.23 o 
   7   2   4       49.58       45.15     11.24 o 
  -6   3   4       60.76       75.08     13.09 o 
  -5   3   4       11.76       15.24      4.53 o 
  -4   3   4        3.02        4.82      3.05 o 
  -3   3   4      948.02     1010.77     23.37 o 
  -2   3   4      688.97      712.48     21.95 o 
  -1   3   4       36.97       33.30      4.01 o 
   0   3   4       77.11       85.48      5.76 o 
   1   3   4     1953.16     2034.85     42.35 o 
   2   3   4      232.77      266.81      8.12 o 
   3   3   4      424.14      498.30     14.17 o 
   4   3   4      193.12      215.60     10.29 o 
   5   3   4      228.48      178.19     10.63 o 
   6   3   4       61.11       62.55     12.70 o 
   7   3   4      184.92      151.44     17.66 o 
  -6   4   4       39.54       45.92     10.81 o 
  -5   4   4      121.61      111.76      9.46 o 
  -4   4   4        2.23        9.24      3.44 o 
  -3   4   4      322.57      341.58     12.74 o 
  -2   4   4      309.18      328.45     12.08 o 
  -1   4   4      470.95      584.10     15.74 o 
   0   4   4      194.56      222.48      7.92 o 
   1   4   4       91.00       80.01      4.59 o 
   2   4   4      233.00      238.19      8.05 o 
   3   4   4     1262.22     1387.45     37.62 o 
   4   4   4      228.59      220.21     28.28 o 
   5   4   4       26.31       16.66      4.98 o 
   6   4   4       77.00       79.07      8.95 o 
  -6   5   4        0.94        0.80      5.45 o 
  -5   5   4       22.33       28.55      6.11 o 
  -4   5   4       78.79       94.49      8.58 o 
  -3   5   4      107.22      101.49     16.48 o 
  -2   5   4       23.71       32.94      5.03 o 
  -1   5   4      175.87      215.06      9.75 o 
   0   5   4      826.22      879.34     24.38 o 
   1   5   4      145.06      145.10      6.97 o 
   2   5   4      128.06      151.85     18.46 o 
   3   5   4      131.25      145.50     11.35 o 
   4   5   4      416.33      426.35     20.88 o 
   5   5   4       48.16       48.44      7.11 o 
   6   5   4      214.71      208.76     21.44 o 
  -5   6   4        7.68        3.21      3.72 o 
  -4   6   4       89.92      103.52      9.31 o 
  -3   6   4       28.30       35.37      5.91 o 
  -2   6   4       36.45       47.36      6.47 o 
  -1   6   4      102.09      104.49      8.03 o 
   0   6   4       80.83       79.42      6.90 o 
   1   6   4      136.12      147.83      8.32 o 
   2   6   4      293.30      287.88     16.09 o 
   3   6   4       86.32       86.95      9.69 o 
   4   6   4       16.32       13.85      6.80 o 
   5   6   4      116.86      125.42     14.39 o 
   6   6   4      326.94      393.48     24.66 o 
  -4   7   4       30.30       19.88     10.61 o 
  -3   7   4        4.52        8.65      4.18 o 
  -2   7   4       31.89       37.25      6.12 o 
  -1   7   4       99.29      104.40     13.57 o 
   0   7   4      170.04      177.06     10.19 o 
   1   7   4       61.34       81.14      7.30 o 
   2   7   4       41.13        0.00      2.77 o 
   3   7   4      122.38      115.99     11.99 o 
   4   7   4       33.19       38.25      9.67 o 
   5   7   4      186.95      177.62     17.02 o 
  -3   8   4        8.44        5.34      4.79 o 
  -2   8   4       36.25       34.27     12.60 o 
  -1   8   4        0.51        1.35      3.59 o 
   0   8   4       29.17       29.49      5.69 o 
   1   8   4       43.95       29.50      5.52 o 
   2   8   4       90.00       65.04      8.86 o 
   4   8   4       29.21       30.61      9.07 o 
  -1   9   4       51.83       58.22     12.46 o 
   0   9   4        2.80        0.00      4.75 o 
   1   9   4        7.92        0.00      5.74 o 
   2   9   4       45.54       64.07     12.53 o 
  -2  -7   5       11.18        6.74      4.97 o 
  -1  -7   5       26.49       21.70      5.76 o 
   0  -7   5        0.72        2.42      5.63 o 
   1  -7   5      130.13      132.16     12.77 o 
  -3  -6   5      137.54      177.76     16.84 o 
  -2  -6   5       82.67       60.91      7.77 o 
  -1  -6   5       24.88       29.04     10.61 o 
   0  -6   5       32.37       38.33      6.49 o 
   1  -6   5        9.43       10.62      4.21 o 
   2  -6   5       72.65       76.74      8.76 o 
   3  -6   5        5.97        7.88      7.74 o 
  -4  -5   5       33.44       32.78      6.10 o 
  -3  -5   5       43.07       41.47     13.33 o 
  -2  -5   5       72.29       93.20      8.50 o 
  -1  -5   5       42.98       40.74      6.86 o 
   0  -5   5      369.99      360.51     14.17 o 
   1  -5   5       68.82       66.23      7.55 o 
   2  -5   5       75.57       73.44      9.17 o 
   3  -5   5       25.65       26.08      8.58 o 
   4  -5   5       36.39       36.40      9.55 o 
  -5  -4   5      158.26      175.52     15.90 o 
  -4  -4   5      383.65      360.32     14.40 o 
  -3  -4   5       42.96       50.10      6.38 o 
  -2  -4   5       89.00      106.68      8.05 o 
  -1  -4   5      361.60      392.55     14.07 o 
   0  -4   5       35.50       36.91      7.65 o 
   1  -4   5       83.95       80.97      7.26 o 
   2  -4   5        9.60        9.09      3.38 o 
   3  -4   5       32.99       26.08      7.57 o 
   4  -4   5      148.24      140.54     13.80 o 
  -6  -3   5      152.16      163.18     15.94 o 
  -5  -3   5       67.45       72.04     10.58 o 
  -4  -3   5      193.86      189.65      9.83 o 
  -3  -3   5       26.00       18.37      3.90 o 
  -2  -3   5      182.68      178.03      8.88 o 
  -1  -3   5      681.73      673.75     18.00 o 
   0  -3   5      473.58      449.08     13.98 o 
   1  -3   5      245.39      258.71     10.71 o 
   2  -3   5      223.53      245.47     15.43 o 
   3  -3   5       97.52      104.30     11.08 o 
   6  -3   5        1.81        2.40      4.65 o 
  -6  -2   5       82.75       76.63     11.14 o 
  -5  -2   5      374.75      359.68     13.49 o 
  -4  -2   5       92.90      103.63      5.75 o 
  -3  -2   5      328.58      322.11      9.06 o 
  -2  -2   5      907.93      883.56     15.34 o 
  -1  -2   5       48.23       59.53      5.35 o 
   0  -2   5       73.57       63.00      5.96 o 
   1  -2   5      244.58      238.82      9.55 o 
   2  -2   5      408.54      360.99     17.44 o 
   3  -2   5      335.90      333.61     13.12 o 
   4  -2   5        3.46        5.46      4.16 o 
   5  -2   5      361.24      351.18     13.96 o 
   6  -2   5       50.29       40.42      8.72 o 
  -6  -1   5       48.25       50.29     10.68 o 
  -5  -1   5       90.52       90.26      7.24 o 
  -4  -1   5        4.24        4.13      3.03 o 
  -3  -1   5      910.27      923.08     19.58 o 
  -2  -1   5     1062.70      986.47     27.44 o 
  -1  -1   5      499.11      470.27     11.42 o 
   0  -1   5       29.87       26.86      2.95 o 
   1  -1   5     2074.57     2063.53     34.83 o 
   2  -1   5      526.84      479.04     12.58 o 
   3  -1   5      469.20      481.65     13.52 o 
   4  -1   5        9.92        0.75      2.66 o 
   5  -1   5        7.59        4.81      2.98 o 
   6  -1   5       83.80       81.09      8.38 o 
  -6   0   5      298.72      299.97     20.38 o 
  -5   0   5       90.66       93.21     11.69 o 
  -4   0   5       83.48       67.94     10.77 o 
  -3   0   5      853.43      828.35     18.01 o 
  -2   0   5      251.82      272.18      8.61 o 
  -1   0   5      336.75      322.71      8.96 o 
   0   0   5      250.24      245.51      7.63 o 
   2   0   5      350.10      336.49     14.29 o 
   3   0   5      159.11      158.77     13.93 o 
   4   0   5      974.22      978.51     23.04 o 
   5   0   5      165.26      163.79     10.06 o 
   6   0   5      116.21      106.05      9.35 o 
   7   0   5       59.66       53.98      8.21 o 
  -6   1   5       47.02       19.37      7.78 o 
  -5   1   5       83.22       93.93     12.23 o 
  -4   1   5      589.23      592.59     25.63 o 
  -3   1   5      246.02      241.64     12.25 o 
  -2   1   5      110.77      118.21      4.69 o 
  -1   1   5      273.05      240.64      7.12 o 
   0   1   5     5903.36     6238.54    126.80 o 
   3   1   5       66.97       82.66      4.37 o 
   4   1   5      636.32      630.11     34.12 o 
   5   1   5      127.39      131.48     23.02 o 
   6   1   5       57.21       58.49      7.64 o 
   7   1   5        7.26        3.58      4.86 o 
  -6   2   5       21.18       22.34      8.54 o 
  -5   2   5       49.78       54.26      7.19 o 
  -4   2   5      503.84      519.37     16.60 o 
  -3   2   5      108.28      121.17      7.84 o 
  -2   2   5       63.33       73.24      5.94 o 
  -1   2   5      160.47      127.36      6.51 o 
   0   2   5     1720.86     1729.74     30.95 o 
   2   2   5      187.15      195.32     10.30 o 
   3   2   5      778.23      822.81     19.41 o 
   4   2   5      533.76      551.57     16.69 o 
   5   2   5      223.11      218.93     11.25 o 
   6   2   5      314.30      294.86     14.08 o 
   7   2   5       27.07       23.79     11.05 o 
  -6   3   5       24.44       35.51     10.34 o 
  -5   3   5      104.90       97.84      9.05 o 
  -4   3   5      157.65      129.69     10.64 o 
  -3   3   5       83.11       94.78      7.52 o 
  -2   3   5      184.49      174.62     12.17 o 
  -1   3   5     2040.05     2140.86     38.07 o 
   0   3   5       49.84       46.60      2.73 o 
   2   3   5      648.46      711.01     15.45 o 
   3   3   5     1014.55     1077.53     31.04 o 
   4   3   5        5.92        7.60      4.23 o 
   5   3   5       52.66       71.25      7.64 o 
   6   3   5      115.55      124.38     13.59 o 
  -6   4   5       15.79        6.98      6.47 o 
  -5   4   5       25.49       37.68      6.72 o 
  -4   4   5       28.51       27.49      5.20 o 
  -3   4   5      114.09      123.26     10.48 o 
  -2   4   5      230.06      220.84     10.20 o 
  -1   4   5      375.43      365.91     12.59 o 
   0   4   5        2.78        3.82      2.31 o 
   1   4   5      210.78      189.20      6.89 o 
   2   4   5     1038.31     1130.85     45.70 o 
   3   4   5      608.39      662.25     23.61 o 
   4   4   5       31.80       33.74      7.90 o 
   5   4   5      448.58      422.13     16.37 o 
   6   4   5       70.03       70.92      8.89 o 
  -5   5   5       39.56       46.62     11.27 o 
  -4   5   5        2.11        0.00      3.24 o 
  -3   5   5       35.88       23.38      4.73 o 
  -2   5   5      580.80      626.28     22.90 o 
  -1   5   5       83.85      109.56     10.92 o 
   0   5   5       19.02       15.99      3.52 o 
   1   5   5      314.42      297.86     11.16 o 
   2   5   5      570.90      559.21     14.33 o 
   3   5   5       49.68       52.04      8.14 o 
   4   5   5       37.50       62.85      9.74 o 
   5   5   5      162.01      156.67     14.84 o 
   6   5   5      145.83      137.30     11.33 o 
  -5   6   5       29.69       33.40      8.57 o 
  -4   6   5       29.68       22.55      9.54 o 
  -3   6   5       14.42       12.56      4.28 o 
  -2   6   5       20.79       26.32      4.98 o 
  -1   6   5       30.97       23.07     10.15 o 
   0   6   5      244.59      226.71     15.77 o 
   1   6   5      316.23      328.49     12.51 o 
   2   6   5       30.61       44.72      7.36 o 
   3   6   5       10.16        5.90      5.06 o 
   4   6   5      601.61      601.15     26.34 o 
   5   6   5      129.63      139.95     15.03 o 
  -4   7   5       13.23        9.06      4.73 o 
  -3   7   5       94.17       95.30     10.84 o 
  -2   7   5        2.40        3.29      4.24 o 
  -1   7   5        0.23        1.44      2.92 o 
   0   7   5      129.98      121.81      9.10 o 
   1   7   5      222.16      217.55     10.88 o 
   2   7   5       20.27       13.22      5.59 o 
   4   7   5      142.45      168.04     14.81 o 
   5   7   5      101.32      126.80     15.09 o 
  -3   8   5        8.58        7.16      4.78 o 
  -2   8   5       12.05        9.34      4.69 o 
  -1   8   5       53.36       53.20      9.76 o 
   0   8   5       31.47       41.94      6.73 o 
   1   8   5        3.55       10.07      4.32 o 
   2   8   5       24.34       23.15      9.31 o 
  -1   9   5        9.64        2.58      5.99 o 
   0   9   5       20.84       22.17      8.82 o 
   1   9   5        7.78        0.00      5.10 o 
  -2  -6   6       23.05       26.77      6.07 o 
  -1  -6   6        6.14       11.51      4.54 o 
   0  -6   6       69.02       58.44      7.95 o 
   1  -6   6      192.12      189.07     16.12 o 
   2  -6   6        0.52        3.55      4.39 o 
  -4  -5   6       45.01       29.55      6.45 o 
  -3  -5   6      147.25      148.30     10.85 o 
  -2  -5   6        1.05        2.25      3.27 o 
  -1  -5   6      135.37      146.58     12.22 o 
   0  -5   6       22.63       25.85      5.52 o 
   1  -5   6       52.53       46.03      6.74 o 
   2  -5   6       10.29       12.82      4.74 o 
   3  -5   6       61.21       63.46     12.41 o 
  -5  -4   6       37.33       35.98     10.14 o 
  -4  -4   6       93.67       95.57      8.91 o 
  -3  -4   6        6.03        5.94      3.41 o 
  -2  -4   6       24.53       30.27      6.24 o 
  -1  -4   6      330.44      276.81     21.30 o 
   0  -4   6      644.75      671.87     19.88 o 
   1  -4   6        0.36        0.00      2.61 o 
   2  -4   6       28.02       24.13      7.33 o 
   3  -4   6       69.31       72.13     11.01 o 
  -5  -3   6      107.89       97.23     11.97 o 
  -4  -3   6      220.01      203.35     14.90 o 
  -3  -3   6        0.80        0.00      2.79 o 
  -2  -3   6      346.16      372.50     13.66 o 
  -1  -3   6       38.59       45.14      6.24 o 
   0  -3   6      375.05      376.89     13.71 o 
   1  -3   6        0.75        2.89      2.55 o 
   2  -3   6      225.26      209.69     15.23 o 
   3  -3   6       48.82       40.26      8.23 o 
  -5  -2   6       17.00       20.05      6.93 o 
  -4  -2   6       41.03       41.38      5.51 o 
  -3  -2   6      123.59      130.80      9.66 o 
  -2  -2   6      382.65      345.26     24.64 o 
  -1  -2   6      603.16      625.57     16.89 o 
   0  -2   6       43.62       39.98      7.46 o 
   1  -2   6      189.59      184.88      8.98 o 
   2  -2   6      463.96      407.59     19.87 o 
   3  -2   6       19.12       16.63      5.99 o 
   5  -2   6       15.44       25.63      7.52 o 
   6  -2   6      111.91       87.44     12.09 o 
  -6  -1   6       77.56       74.96     11.59 o 
  -5  -1   6       35.43       27.77      7.66 o 
  -4  -1   6       20.72       21.17      4.24 o 
  -3  -1   6      752.79      765.37     29.03 o 
  -2  -1   6        8.79        3.97      2.40 o 
  -1  -1   6      229.73      212.43     10.67 o 
   0  -1   6       61.99       82.38      4.85 o 
   1  -1   6      656.59      606.44     23.75 o 
   2  -1   6      309.72      309.17     16.01 o 
   3  -1   6      216.50      199.86      8.90 o 
   4  -1   6      150.29      161.88     13.43 o 
   5  -1   6      285.13      256.54     12.28 o 
   6  -1   6        9.52       13.52      4.87 o 
  -6   0   6        5.09        6.35      6.68 o 
  -5   0   6       25.71       23.89      7.67 o 
  -4   0   6       86.69       92.55     10.86 o 
  -3   0   6      178.00      180.15      8.09 o 
  -2   0   6      646.29      679.05     20.96 o 
  -1   0   6      227.33      194.32      7.41 o 
   0   0   6      175.64      208.13      7.54 o 
   2   0   6       35.81       24.29      5.72 o 
   4   0   6       70.25       76.42      8.43 o 
   5   0   6      248.46      208.71     11.33 o 
   6   0   6        3.83        0.00      3.96 o 
  -6   1   6       21.57       22.79      9.38 o 
  -5   1   6      126.53      161.53     15.90 o 
  -4   1   6      278.46      308.35     18.51 o 
  -3   1   6       81.04      102.31     10.81 o 
  -2   1   6       89.09       97.20      9.66 o 
  -1   1   6       79.55       68.25      4.31 o 
   0   1   6      548.45      522.87     19.51 o 
   3   1   6      373.62      365.58     11.55 o 
   4   1   6      870.05      869.51     22.19 o 
   5   1   6      103.10      115.03      9.13 o 
   6   1   6       44.62       60.70      8.00 o 
  -6   2   6        9.89        6.07      7.17 o 
  -5   2   6      154.08      154.38     16.25 o 
  -4   2   6       55.78       52.47      6.76 o 
  -3   2   6      150.91      159.47      9.09 o 
  -2   2   6       37.93       32.70      4.84 o 
  -1   2   6      454.49      489.79     14.36 o 
   0   2   6      581.93      587.41     27.38 o 
   1   2   6      113.45      136.52      8.13 o 
   2   2   6      240.94      234.42     11.71 o 
   3   2   6      209.34      197.81     12.09 o 
   4   2   6      523.62      538.56     16.80 o 
   5   2   6       39.52       53.44     12.61 o 
   6   2   6      139.45      142.80     10.99 o 
  -6   3   6       25.01       21.68      9.50 o 
  -5   3   6       44.50       51.17      9.67 o 
  -4   3   6        4.68        0.00      4.77 o 
  -3   3   6      142.47      148.12      9.48 o 
  -2   3   6       72.90       67.90      6.52 o 
  -1   3   6        1.31        2.44      2.33 o 
   0   3   6      126.69      148.36      7.69 o 
   1   3   6      114.31      111.79      6.38 o 
   2   3   6      577.62      576.12     14.14 o 
   3   3   6      454.43      460.85     18.93 o 
   4   3   6      155.58      166.98     12.93 o 
   5   3   6       77.32       93.47      8.71 o 
   6   3   6      123.84      116.57     10.48 o 
  -5   4   6        0.30        0.00      3.88 o 
  -4   4   6       32.14       27.16      5.66 o 
  -3   4   6       87.64       88.99      8.09 o 
  -2   4   6      497.99      512.45     16.73 o 
  -1   4   6       19.98       17.44      4.51 o 
   0   4   6       25.45       36.82      4.91 o 
   1   4   6      171.85      145.90     10.58 o 
   2   4   6        2.15        0.00      1.93 o 
   3   4   6      354.01      425.09     18.86 o 
   4   4   6        6.18        6.40      5.95 o 
   5   4   6       14.88        4.75      6.58 o 
   6   4   6       99.49       93.31      9.84 o 
  -5   5   6        2.07        3.20      5.83 o 
  -4   5   6       36.10       17.76      5.17 o 
  -3   5   6       22.05       23.37      5.52 o 
  -2   5   6        1.88        0.00      2.55 o 
  -1   5   6       88.78       97.83      8.00 o 
   0   5   6       35.73       37.72      5.18 o 
   1   5   6      122.81      116.55      8.06 o 
   2   5   6      162.72      175.00     11.94 o 
   3   5   6      302.92      323.20     16.93 o 
   4   5   6      104.92       93.93     11.33 o 
   5   5   6       50.43       70.21     11.92 o 
   6   5   6       33.79       31.03     10.09 o 
  -4   6   6       18.25       20.58      5.56 o 
  -3   6   6       75.26       81.47      8.91 o 
  -2   6   6        0.27        0.00      2.73 o 
  -1   6   6       67.00       79.92      7.83 o 
   0   6   6      127.53      124.76      8.99 o 
   1   6   6        1.47        6.14      2.96 o 
   2   6   6       25.47       29.16      6.79 o 
   4   6   6        5.24       11.59      7.13 o 
   5   6   6      154.23      188.45     17.26 o 
  -3   7   6        1.67        1.72      3.68 o 
  -2   7   6        6.33        8.08      4.29 o 
  -1   7   6       29.47       38.91      6.36 o 
   0   7   6       62.38       55.35      6.95 o 
   1   7   6       39.69       36.23      5.86 o 
   2   7   6       61.07       69.18      7.26 o 
  -2   8   6        8.20       11.36      6.24 o 
  -1   8   6       11.76        4.61      4.18 o 
   0   8   6        0.42        0.00      3.43 o 
   1   8   6       24.93       19.63      5.06 o 
   2   8   6       14.37        8.82      6.06 o 
  -3  -5   7       21.85       23.43      5.77 o 
  -2  -5   7       38.82       40.87      6.63 o 
  -1  -5   7       93.19       81.19      8.77 o 
   0  -5   7       29.12       24.41      5.65 o 
   1  -5   7       36.68       32.37      6.21 o 
   2  -5   7        5.39        0.00      5.79 o 
  -4  -4   7        7.07        4.13      4.34 o 
  -3  -4   7        0.40        0.00      3.21 o 
  -2  -4   7       78.65       77.66      8.19 o 
  -1  -4   7        1.89        0.71      4.78 o 
   0  -4   7        1.08        0.82      3.17 o 
   1  -4   7      162.70      170.51     11.11 o 
   2  -4   7        1.50        0.80      5.31 o 
   3  -4   7       56.20       62.07     11.54 o 
  -4  -3   7        1.76        0.07      3.78 o 
  -3  -3   7       58.18       58.79      7.11 o 
  -2  -3   7       60.79       57.83      6.86 o 
  -1  -3   7      285.81      305.65     12.77 o 
   0  -3   7       91.13       88.68      8.02 o 
   1  -3   7       34.39       43.87      6.17 o 
   2  -3   7        2.03       12.34      6.09 o 
   3  -3   7        0.66        0.00      4.75 o 
  -5  -2   7       12.42       10.48      5.79 o 
  -4  -2   7        9.83        3.38      3.23 o 
  -3  -2   7      206.07      175.46      9.30 o 
  -2  -2   7       40.77       35.58      5.09 o 
  -1  -2   7       24.74       29.66      4.87 o 
   0  -2   7      310.80      304.32     12.44 o 
   1  -2   7       60.26       71.34      6.74 o 
   2  -2   7       61.79       56.05      9.69 o 
   3  -2   7       35.83       33.97      8.42 o 
  -3  -1   7       79.84       72.37      8.54 o 
  -2  -1   7      788.93      817.25     26.66 o 
  -1  -1   7        2.60        0.00      2.58 o 
   0  -1   7       78.93       81.70      6.79 o 
   1  -1   7        3.50        9.99      4.99 o 
   2  -1   7       89.27      100.89     11.12 o 
   3  -1   7      174.72      178.25     13.21 o 
   5  -1   7        2.88       11.21      6.21 o 
  -5   0   7        0.67        3.27      5.48 o 
  -4   0   7      174.42      189.04     15.24 o 
  -3   0   7       34.81       31.06      7.19 o 
  -2   0   7       10.83        4.92      4.11 o 
  -1   0   7      106.44      109.52      6.43 o 
   0   0   7       90.10      117.08      6.30 o 
   2   0   7      322.12      318.31     17.19 o 
   3   0   7      303.61      324.29     17.19 o 
   4   0   7      156.34      154.26      9.77 o 
   5   0   7        0.42        1.95      3.91 o 
   6   0   7       55.21       51.51      8.20 o 
  -5   1   7      136.30      164.87     16.39 o 
  -4   1   7        5.22        0.00      4.79 o 
  -3   1   7      500.31      533.80     24.26 o 
  -2   1   7        8.61        6.18      4.04 o 
  -1   1   7      453.68      473.83     19.98 o 
   0   1   7       17.08       21.39      4.87 o 
   3   1   7       66.70       64.02      8.87 o 
   4   1   7        5.12        6.35      5.29 o 
   5   1   7      300.08      305.19     13.92 o 
   6   1   7       28.06       21.13      5.97 o 
  -5   2   7      180.49      161.15     17.04 o 
  -4   2   7        3.76        2.31      5.72 o 
  -3   2   7        0.70        0.00      3.41 o 
  -2   2   7        7.61        7.21      3.29 o 
  -1   2   7      359.21      341.07     13.10 o 
   0   2   7       10.08        8.63      3.95 o 
   2   2   7        2.26        4.40      3.38 o 
   3   2   7      517.04      479.94     20.29 o 
   4   2   7        1.68        3.50      4.75 o 
   5   2   7      307.81      320.48     14.32 o 
   6   2   7        0.78        1.37      4.34 o 
  -5   3   7        0.81        0.00      4.12 o 
  -4   3   7      361.30      392.73     16.04 o 
  -3   3   7        2.35        0.36      3.03 o 
  -2   3   7      177.53      168.39     10.07 o 
  -1   3   7       18.16       20.73      4.09 o 
   0   3   7       49.71       52.56      5.87 o 
   1   3   7      213.58      239.37     15.85 o 
   2   3   7      114.01      123.67      9.43 o 
   3   3   7        0.64        0.00      3.57 o 
   4   3   7      157.05      168.35     13.57 o 
   5   3   7      101.18       85.14     11.50 o 
   6   3   7       16.97        9.15      4.97 o 
  -5   4   7        5.88        2.59      4.49 o 
  -4   4   7        2.96        5.78      4.31 o 
  -3   4   7       10.92        8.13      3.92 o 
  -2   4   7      226.19      194.30     11.64 o 
  -1   4   7        4.64        2.34      2.53 o 
   0   4   7      125.41      149.78      8.90 o 
   1   4   7        0.72        6.90      2.94 o 
   2   4   7     1353.08     1277.67     37.81 o 
   3   4   7        0.80        0.00      4.40 o 
   4   4   7      195.39      218.79     15.70 o 
   5   4   7       29.26       28.07      8.91 o 
   6   4   7       35.05       15.92      8.79 o 
  -4   5   7        1.05        1.03      3.77 o 
  -3   5   7       83.19       94.73     10.74 o 
  -2   5   7      107.84       96.77     14.56 o 
  -1   5   7       18.81       15.38      4.18 o 
   0   5   7       65.04       70.11     23.20 o 
   1   5   7      129.78      124.36      8.97 o 
   2   5   7       58.77       44.27      8.02 o 
   4   5   7       82.35       58.69      9.95 o 
   5   5   7        2.63        0.42      7.12 o 
  -4   6   7        2.74        8.22      5.10 o 
  -3   6   7       11.29        8.60      4.41 o 
  -2   6   7        1.54        0.20      3.46 o 
  -1   6   7       74.19       90.12     10.41 o 
   0   6   7        5.34        8.90      3.46 o 
   1   6   7      569.00      539.19     17.98 o 
   2   6   7        7.77        6.75      4.84 o 
   5   6   7       50.41       54.66     11.64 o 
  -3   7   7       23.85       19.08      5.63 o 
  -2   7   7        0.22        1.54      3.57 o 
  -1   7   7       42.34       36.13      6.91 o 
   0   7   7        4.45        3.67      3.33 o 
   1   7   7       58.98       64.90      7.75 o 
   2   7   7        5.11        5.60      4.73 o 
  -2   8   7        9.99        3.49      4.46 o 
  -1   8   7        0.28        0.43      3.77 o 
   0   8   7      162.23      148.25     11.30 o 
   1   8   7        2.27        1.30      4.37 o 
   2   8   7       46.09       25.18      8.63 o 
   3   8   7        7.56       14.55      6.40 o 
   0  -5   8       45.67       39.55      7.43 o 
  -3  -4   8       55.18       73.44      8.69 o 
  -2  -4   8        4.05        3.33      3.97 o 
  -1  -4   8       86.87       89.02      8.95 o 
   0  -4   8      118.79      108.40      9.85 o 
   1  -4   8        5.63        6.37      4.25 o 
   2  -4   8       22.22       17.28      7.83 o 
  -4  -3   8        2.32        7.38      6.84 o 
  -3  -3   8       26.97       14.33     16.07 o 
  -2  -3   8       48.65       59.49      7.30 o 
  -1  -3   8      233.46      235.29     12.34 o 
   0  -3   8       34.32       34.41     12.52 o 
   1  -3   8       38.80       38.12      6.16 o 
   2  -3   8        8.69        6.23      5.93 o 
   3  -3   8      109.13       89.30     13.19 o 
  -4  -2   8       66.29       79.28     11.48 o 
  -3  -2   8       23.61       14.49      5.93 o 
  -2  -2   8      142.11      147.32      9.30 o 
  -1  -2   8      380.12      367.62     14.37 o 
   0  -2   8       55.87       54.54      6.98 o 
   1  -2   8      168.20      167.31     16.03 o 
   2  -2   8        3.45        3.50      4.84 o 
   3  -2   8      118.64      117.33     13.64 o 
  -1  -1   8       14.41       24.03      6.35 o 
   0  -1   8       17.36       23.41      4.50 o 
   1  -1   8      131.95      116.69     12.95 o 
   2  -1   8      450.95      447.26     23.63 o 
   3  -1   8        8.64       15.70      6.39 o 
   5  -1   8       45.93       52.36     11.45 o 
  -3   0   8      398.64      479.04     22.32 o 
  -2   0   8      737.31      675.10     25.79 o 
  -1   0   8      174.89      152.99     11.10 o 
   0   0   8      182.83      168.02     11.21 o 
   1   0   8        1.29       12.20      4.82 o 
   2   0   8      491.30      540.53     25.51 o 
   4   0   8      133.64      175.71     16.29 o 
   5   0   8       15.11       21.98      8.25 o 
  -5   1   8       49.64       60.34     11.95 o 
  -4   1   8        3.07        6.04      6.00 o 
  -3   1   8       25.45       18.11      7.00 o 
  -2   1   8       93.67      109.69     11.85 o 
  -1   1   8       67.24       65.15      8.96 o 
   0   1   8      344.20      297.06     15.92 o 
   1   1   8      341.82      334.63     18.04 o 
   3   1   8      149.25      154.55     13.80 o 
   4   1   8      268.06      258.00     17.54 o 
   5   1   8        0.83        0.00      4.85 o 
  -5   2   8       30.55       24.08      9.73 o 
  -4   2   8      413.36      442.11     25.37 o 
  -3   2   8      206.99      190.59     16.51 o 
  -2   2   8       77.53       83.17     11.12 o 
  -1   2   8      320.16      242.58     15.71 o 
   0   2   8      211.77      245.23     15.24 o 
   1   2   8      341.34      385.11     20.39 o 
   2   2   8      410.14      434.21     19.44 o 
   3   2   8      166.93      137.10     12.08 o 
   4   2   8      205.88      191.32     15.10 o 
   5   2   8      126.65      110.98     13.26 o 
  -5   3   8       20.84        8.14      8.28 o 
  -4   3   8        4.11        6.04      4.45 o 
  -3   3   8       95.90       85.99      8.85 o 
  -2   3   8       11.59        6.18      3.53 o 
  -1   3   8      259.34      219.43     10.87 o 
   0   3   8      353.46      343.92     13.39 o 
   1   3   8       64.41       57.14     10.11 o 
   3   3   8      289.73      328.16     17.56 o 
   4   3   8        7.16        8.93      6.02 o 
   5   3   8       74.65       61.96     10.96 o 
  -4   4   8       54.66       49.10      7.76 o 
  -3   4   8       23.45       26.70      5.88 o 
  -2   4   8      141.60      145.29     10.27 o 
  -1   4   8      107.36      130.03      9.44 o 
   0   4   8       42.88       47.11      6.25 o 
   1   4   8       65.19       69.46      7.50 o 
   2   4   8      162.17      167.85     13.07 o 
   4   4   8       15.05       17.07      7.40 o 
   5   4   8       29.03       28.50      8.77 o 
  -4   5   8       25.68       22.88      6.33 o 
  -3   5   8       24.63       22.69      5.87 o 
  -2   5   8      157.57      164.37     11.45 o 
  -1   5   8      136.30      143.45     14.96 o 
   0   5   8        0.58        0.00      2.39 o 
   1   5   8      401.36      421.42     15.99 o 
   5   5   8        1.37        0.00      6.61 o 
  -3   6   8       18.25       14.45      5.50 o 
  -2   6   8       58.16       68.98     12.47 o 
  -1   6   8       34.35       31.75      6.03 o 
   0   6   8        0.41        1.06      3.15 o 
   1   6   8        0.65        2.73      3.65 o 
   2   6   8      195.83      208.28     19.44 o 
  -2   7   8       22.90       16.63      5.16 o 
  -1   7   8        1.12        3.81      5.01 o 
   0   7   8      419.13      386.11     16.65 o 
   1   7   8       76.63       65.97      7.93 o 
   2   7   8        5.35        9.52      6.59 o 
   0   8   8        1.67        1.83      4.54 o 
   1   8   8       96.85      106.62     10.29 o 
  -2  -3   9       57.56       63.14      8.15 o 
  -1  -3   9       68.13       54.03      7.78 o 
   0  -3   9      120.62      139.64     12.19 o 
   1  -3   9       37.06       37.12     10.13 o 
   2  -3   9        0.24        0.00      6.59 o 
  -3  -2   9      105.83       92.24     12.96 o 
  -2  -2   9       67.42       60.43     11.55 o 
  -1  -2   9       64.81       50.70     15.36 o 
   0  -2   9      138.38      148.24     19.20 o 
   1  -2   9      110.41      114.76     14.91 o 
   2  -2   9       91.22      109.64     14.83 o 
  -1  -1   9       86.86       93.81     12.95 o 
   0  -1   9       91.32       86.20      8.14 o 
   1  -1   9       42.09       37.39      9.31 o 
   2  -1   9       95.27      112.77     14.84 o 
   2   0   9      147.41      166.82     16.93 o 
   4   0   9       29.16       42.58     11.43 o 
  -4   1   9      314.06      331.78     21.99 o 
  -3   1   9       64.78       69.17     11.12 o 
  -2   1   9       92.42       79.38     11.10 o 
  -1   1   9      310.10      264.17     16.72 o 
   0   1   9       41.80       59.68      9.03 o 
   1   1   9       85.24      102.84     11.71 o 
   3   1   9      198.97      268.84     19.71 o 
   4   1   9       37.79       40.35     10.56 o 
  -4   2   9      103.09      112.08     15.21 o 
  -3   2   9        5.76        5.93      6.16 o 
  -2   2   9      482.26      467.81     24.74 o 
  -1   2   9       79.75       85.63     11.12 o 
   0   2   9      826.23      701.45     28.57 o 
   1   2   9       45.23       45.26      9.64 o 
   3   2   9       19.37       10.37      6.11 o 
   4   2   9      140.00      144.44     14.67 o 
   5   2   9      179.72      188.50     17.50 o 
  -4   3   9      108.00       97.50     15.40 o 
  -3   3   9       13.13       16.81      7.67 o 
  -2   3   9      208.78      223.53     17.35 o 
  -1   3   9       15.65       12.68      6.49 o 
   0   3   9      243.28      221.91     16.15 o 
   1   3   9      118.88      124.71     14.32 o 
   4   3   9      389.47      305.00     19.33 o 
   5   3   9      121.98      121.96     14.48 o 
  -4   4   9        0.46        0.35      4.44 o 
  -3   4   9      366.59      341.21     15.96 o 
  -2   4   9       37.80       43.32     11.86 o 
  -1   4   9      319.38      270.61     13.17 o 
   0   4   9        6.04        4.90      3.32 o 
   1   4   9      728.14      804.47     23.78 o 
  -3   5   9      155.62      163.62     12.72 o 
  -2   5   9       18.59       24.03     10.50 o 
  -1   5   9      106.43      105.61     22.12 o 
   0   5   9        0.73        5.33      3.91 o 
   1   5   9      140.28      142.63     10.86 o 
   2   5   9       29.53       23.70      9.67 o 
  -2   6   9      108.97      116.65     11.02 o 
  -1   6   9       16.80       15.58      5.08 o 
   0   6   9      391.53      363.35     48.67 o 
   1   6   9       39.90       34.69      8.53 o 
   2   6   9       15.62       12.67      9.29 o 
  -1   7   9        4.05        0.00      5.66 o 
   0   7   9       45.58       37.22      7.80 o 
   1   7   9        9.37        7.19      4.40 o 
   2   7   9      221.04      231.83     22.41 o 
  -1  -2  10       69.92       93.58     15.47 o 
   0  -2  10      245.88      263.83     14.52 o 
   1  -2  10        7.12        4.40      7.45 o 
  -2  -1  10      107.35      148.90     16.70 o 
  -1  -1  10       20.51        9.48      6.39 o 
   0  -1  10      119.63      124.62     16.81 o 
   1  -1  10      159.62      185.05     20.71 o 
   2  -1  10      122.48      122.55     16.97 o 
   1   0  10      172.77      232.87     22.64 o 
   2   0  10      144.16      196.68     21.39 o 
   3   1  10      200.49      237.29     23.19 o 
  -3   2  10       55.60       72.19     12.70 o 
  -2   2  10       53.39       37.08      9.64 o 
  -1   2  10       33.92       32.19      9.24 o 
   0   2  10      237.35      210.37     16.22 o 
   1   2  10      115.15      130.03     14.79 o 
   2   2  10      181.14      321.35     27.56 o 
   4   2  10      134.32      146.34     16.55 o 
  -3   3  10       26.76       33.44     10.82 o 
  -2   3  10       28.05       21.00      8.98 o 
  -1   3  10      201.91      188.66     17.26 o 
   0   3  10      374.43      356.08     21.94 o 
   1   3  10       16.57       33.91      9.26 o 
   2   3  10       87.25      146.03     21.47 o 
  -3   4  10        9.98        4.94      7.10 o 
  -2   4  10       38.71       39.15      6.94 o 
  -1   4  10       35.24       21.14      5.75 o 
   0   4  10       95.44      104.65     13.97 o 
   1   4  10      106.43       80.36     14.23 o 
   2   4  10       99.76      188.45     24.71 o 
  -2   5  10      197.04      178.28     13.16 o 
  -1   5  10       79.84       66.92      8.59 o 
   0   5  10        5.45        8.05      4.43 o 
   1   5  10       35.60       26.88      6.60 o 
   2   5  10      183.46      349.45     32.17 o 
  -1   6  10       57.46       64.19      9.00 o 
   0   6  10        2.37        6.51      4.26 o 
   1   6  10       51.92       40.77     10.54 o 
   2   6  10      153.31      223.87     25.61 o 
   0   0  11       12.96       16.23     11.43 o 
   1   0  11       97.75      117.19     20.78 o 
   2   1  11      119.65      224.43     31.37 o 
  -1   3  11       49.23       44.11     10.56 o 
   0   3  11       85.01       49.33     11.26 o 
   1   3  11      176.08      167.27     18.69 o 
   2   3  11        8.77        0.00     11.01 o 
  -1   4  11       44.81       49.26     11.59 o 
   0   4  11       14.15       18.62      8.63 o 
   1   4  11        5.76        0.00      6.91 o 
                                                 
